# Supplementary material for: Spatially resolved analyses link genomic and immune diversity and reveal unfavorable neutrophil activation in melanoma
Source: Nat Commun. 2020 Apr 15;11:1839. doi: 10.1038/s41467-020-15538-9 (PMC7160105; doi:10.1038/s41467-020-15538-9)
Supplement: Supplementary file 4 — Supplementary Data 1 [file 41467_2020_15538_MOESM4_ESM.xlsx]

## Sheet: Sheet1
Slice	Sub-Region	Targeted Sequencing	WES	CNA	Methylation	RNAseq	RNAseq Total Library Size	TCRseq	TCRseq Total Templates	RPPA	IHC Slice Above	IHC Slice Below
2	1	1	0	1	1	1	191084751	1	34466	0	1	1
2	2	1	1	1	1	1	173304929	1	9866	1	1	1
2	3	1	0	1	1	1	158829141	1	6185	1	1	1
2	4	0	0	0	1	1	151652795	1	41867	0	1	1
2	6	1	0	1	1	1	149721670	1	2853	1	0	1
2	7	1	0	1	1	1	174029480	1	3765	1	1	1
2	8	1	0	1	1	1	141321465	1	3320	1	1	1
2	9	1	0	1	1	1	164830051	1	4720	0	1	1
2	10	1	0	1	1	1	166408205	1	2128	1	1	1
2	12	1	0	1	1	1	164708830	1	17206	1	0	1
2	13	1	0	1	1	1	163943993	1	7358	1	1	1
2	14	1	0	1	1	1	153466709	1	4499	1	1	1
2	15	1	0	1	1	1	152328395	1	16519	0	1	1
2	16	1	0	1	1	1	159346457	1	6926	1	1	0
4	1	0	0	0	0	1	172074976	1	74724	0	1	1
4	2	1	0	1	1	1	186303798	1	54121	0	1	1
4	3	1	0	1	1	1	178475185	1	23599	1	1	1
4	4	1	0	1	1	1	160049012	1	10111	1	1	1
4	7	1	0	1	1	1	184444526	1	11896	1	1	1
4	8	1	0	1	1	1	118376075	1	12110	1	1	0
4	10	1	0	1	1	1	123792636	1	35207	1	1	1
4	11	1	1	1	1	1	158634266	1	27593	1	1	1
4	12	1	0	1	1	1	144882850	1	7882	1	1	1
4	13	1	0	1	1	1	126352224	1	3072	1	1	1
4	14	1	0	1	1	1	145246725	1	3870	1	1	1
4	16	1	0	1	1	1	123297324	1	39623	1	1	1
4	17	1	0	1	1	1	135800533	1	58254	1	1	1
4	18	1	0	1	1	1	167046585	1	86355	1	1	1
4	19	1	0	1	1	1	120565365	1	103809	1	1	1
4	20	1	0	1	1	1	120132630	1	29635	1	1	1
6	2	1	0	1	0	0	NA	1	184376	0	1	1
6	3	1	1	1	1	1	123023114	1	14280	1	1	1
6	4	0	0	0	0	0	NA	1	54659	0	1	1
6	5	1	0	1	1	1	159843510	1	28469	1	1	1
6	9	1	0	1	1	1	154497574	1	47906	1	1	1
6	10	1	0	1	1	1	131329246	1	19808	1	1	1
6	11	1	0	1	1	1	122685368	1	82951	1	1	1
6	13	0	0	0	0	0	NA	1	21161	0	0	0
6	14	0	0	0	0	0	NA	1	9708	0	0	0
6	15	1	0	1	1	1	129924308	1	55440	0	1	1
6	16	1	1	1	1	1	133144720	1	6861	1	1	1
6	17	1	0	1	1	1	140764931	1	65087	0	1	1
8	2	1	0	1	1	1	183149809	1	21750	0	1	NA
8	3	1	0	1	1	1	156957786	1	25144	0	1	NA
8	4	0	0	0	0	1	161776370	1	26248	0	1	NA
8	6	0	0	0	0	1	152039608	1	57751	0	1	NA
8	7	0	0	0	0	1	108892146	1	34666	0	1	NA
8	8	1	0	1	1	1	151742833	1	65498	1	1	NA
8	10	0	0	0	0	1	153376107	1	26098	0	1	NA
8	11	0	0	0	0	1	135094785	1	63907	0	1	NA
8	12	1	0	1	0	1	123194522	1	46807	0	1	NA
8	13	0	0	0	0	0	NA	1	109336	0	0	NA
