# Supplementary material for: Spatially resolved analyses link genomic and immune diversity and reveal unfavorable neutrophil activation in melanoma
Source: Nat Commun. 2020 Apr 15;11:1839. doi: 10.1038/s41467-020-15538-9 (PMC7160105; doi:10.1038/s41467-020-15538-9)
Supplement: Supplementary file 5 — Supplementary Data 2 [file 41467_2020_15538_MOESM5_ESM.xlsx]

## Sheet: Supplementary Data 2 - Genes on
Gene
ABL1
ACVR1B
ACVR2A
AKT1
AKT2
AKT3
ALK
AMER1
APC
AR
ARAF
ARID1A
ARID1B
ARID2
ASXL1
ATM
ATR
ATRX
AURKA
AURKB
AXIN1
BAP1
BCL2
BCOR
BIRC2
BRAF
BRCA1
BRCA2
BTK
CARD11
CASP8
CBL
CCND1
CCND3
CCNE1
CD79A
CD79B
CDC27
CDC73
CDH1
CDK4
CDK6
CDKN1B
CDKN2A
CEBPA
CHEK1
CHEK2
CIC
CREBBP
CSF1R
CTCF
CTNNB1
CYLD
DAXX
DDR2
DICER1
DNMT3A
EGFR
ELF3
EP300
EPCAM
EPHA3
EPHA5
ERBB2
ERBB3
ERBB4
ERCC2
ERCC3
ERCC4
ERCC5
ESR1
ETV1
EZH2
FADD
FAM123B
FANCA
FANCD2
FBXW7
FGFR1
FGFR2
FGFR3
FGFR4
FH
FLT1
FLT3
FLT4
FOXA1
FOXL2
GABRA6
GATA1
GATA2
GATA3
GNA11
GNAQ
GNAS
H3F3A
HIST1H3B
HNF1A
HRAS
IDH1
IDH2
IGF1R
JAK1
JAK2
JAK3
KDM5C
KDM6A
KDR
KEAP1
KIT
KRAS
MAP2K1
MAP2K2
MAP2K4
MAP3K1
MAP3K4
MAPK1
MCL1
MDM2
MED12
MEN1
MET
MITF
MLH1
MLL2
MLL3
MPL
MSH2
MSH6
MTOR
MYD88
NBN
NCOR1
NF1
NF2
NFE2L2
NKX2-1
NOTCH1
NOTCH2
NOTCH3
NOTCH4
NPM1
NRAS
NSD1
NTRK3
PALB2
PAX5
PBRM1
PDGFRA
PDGFRB
PHF6
PIK3CA
PIK3CG
PIK3R1
POLE
PPP2R1A
PRDM1
PRG4
PTCH1
PTEN
PTPN11
RAC1
RAF1
RB1
RET
RICTOR
RNF43
ROS1
RUNX1
SDHB
SDHC
SDHD
SETBP1
SETD2
SF3B1
SMAD2
SMAD3
SMAD4
SMARCB1
SMO
SOCS1
SOX9
SPEN
SPOP
SRC
SRSF2
STAG2
STAT3
STK11
SUFU
SYK
TERT
TET2
TET2
TGFBR2
TNFAIP3
TOP1
TOP2A
TP53
TSC1
TSC2
TSHR
U2AF1
VEGFA
VHL
WHSC1L1
WT1
XPO1
AJUBA
ABL2
AKTip
AS160 = TBC1D4
AXIN2
AXL
B2M
BCL11A
CCND2
CD274/PDL1
CDK12
CDKN2C
COL2A1
CTLA4
CYP2C19
DDX3X
EPHA2
FAK = PTK2
FTO
GSK3B
H3F3B
HLA-A
HSP90AB1
IL7R
LRP1B
MAP3K13
MLL
MST1
MST1R
MUTYH
NTRK1
PDCD1
PLCG1
PMS2
PPM1D
PPP1R3A
PREX2
PTPRB
RAD51
RAD51C
RARA
RPS6KB1
RPTOR
RUNX1T1
SMARCA2
SMARCA4
SMARCD1
SMC1A
SMC3
SOS1
STK19
TBX3
TGFb1
TGFBR1
TNF
ZRSR2
