# Supplementary material for: Spatially resolved analyses link genomic and immune diversity and reveal unfavorable neutrophil activation in melanoma
Source: Nat Commun. 2020 Apr 15;11:1839. doi: 10.1038/s41467-020-15538-9 (PMC7160105; doi:10.1038/s41467-020-15538-9)
Supplement: Supplementary file 7 — Supplementary Data 4 [file 41467_2020_15538_MOESM7_ESM.xlsx]

## Sheet: Supplementary Data 4 - DEGenes_
gene	chr	baseMean	log2FoldChange	lfcSE	stat	pvalue	padj
RPS6KA6	X	37.5	-2.14153	0.506716	-4.22629	2.38e-05	0.0284572
MPZ	1	125.857	-1.68605	0.387514	-4.35095	1.36e-05	0.0205968
OLFML2A	9	218.746	-1.20221	0.285114	-4.21659	2.48e-05	0.0284572
TUBB4B	9	540.121	-0.524472	0.130233	-4.02718	5.64e-05	0.0413004
PARGP1	10	630.347	0.290252	0.0728509	3.98419	6.77e-05	0.0461218
SHOC2	10	7167.34	0.29701	0.0754785	3.93503	8.32e-05	0.0497788
ABI1	10	10853	0.333693	0.079327	4.20655	2.59e-05	0.0284572
PLEKHA1	10	2732.71	0.352468	0.0794226	4.43788	9.08e-06	0.0166022
OPTN	10	7387.28	0.357451	0.0781818	4.57205	4.83e-06	0.0119258
LCOR	10	6014.13	0.385701	0.098298	3.9238	8.72e-05	0.0497788
FRA10AC1	10	2210.5	0.392112	0.0646287	6.06715	1.3e-09	8.57e-06
UPF2	10	14157	0.411635	0.0917438	4.48678	7.23e-06	0.0158704
KAT6B	10	5048.85	0.421903	0.0961856	4.38635	1.15e-05	0.0189752
DCLRE1C	10	911.206	0.423369	0.108604	3.89828	9.69e-05	0.0497788
PFKFB3	10	5546.28	0.45344	0.108263	4.1883	2.81e-05	0.0292199
RSU1	10	4459.77	0.467079	0.0759531	6.14957	7.77e-10	7.67e-06
EPC1	10	4705.87	0.491959	0.101077	4.86716	1.13e-06	0.0037273
FAM21A	10	229.288	0.492833	0.105757	4.66007	3.16e-06	0.00892057
ZNF22	10	1746.67	0.49525	0.120222	4.11947	3.8e-05	0.0357216
RUFY2	10	2014.47	0.52836	0.0967796	5.45941	4.78e-08	0.000235922
C10ORF68	10	216.023	0.806544	0.194932	4.13756	3.51e-05	0.0346697
RP11.849H4.4	NA	43.9883	1.40545	0.360851	3.89481	9.83e-05	0.0497788
RP11.819M15.1	NA	54.0768	1.65747	0.405616	4.0863	4.38e-05	0.0376445
BEX5	X	31.5451	2.80982	0.713667	3.93716	8.25e-05	0.0497788
WHAMMP2	15	55.327	2.8703	0.710358	4.04064	5.33e-05	0.0405004
STK32B	4	319.491	2.92181	0.658938	4.43412	9.24e-06	0.0166022
RGS14	5	10.6097	2.92844	0.724741	4.04067	5.33e-05	0.0405004
RP11.876N24.2	NA	8.73886	3.50522	0.897069	3.90742	9.33e-05	0.0497788
ABCA10	17	58.0983	3.54853	0.87605	4.05061	5.11e-05	0.0405004
GABRE	X	80.5303	3.78448	0.964966	3.92188	8.79e-05	0.0497788
RP11.214O1.3	NA	22.4697	4.07825	1.03749	3.93089	8.46e-05	0.0497788
BLK	8	62.7433	4.204	1.02423	4.10454	4.05e-05	0.0363761
SELM	22	15.7193	4.42436	1.0209	4.33379	1.47e-05	0.0206804
AC093642.3	NA	27.7703	4.87753	0.962854	5.0657	4.07e-07	0.00160758
GRIP2	3	11.58	5.07935	1.26703	4.00887	6.1e-05	0.0430419
NLRP7	19	9.88063	5.33458	1.36299	3.91389	9.08e-05	0.0497788
MUC12	7	9.76824	5.76379	1.47634	3.90412	9.46e-05	0.0497788
TNNT3	11	20.9551	7.38028	1.74819	4.22167	2.42e-05	0.0284572
MT1B	16	37.9233	22.4807	2.49498	9.01038	2.05e-19	4.06e-15
