# Supplementary material for: Spatially resolved analyses link genomic and immune diversity and reveal unfavorable neutrophil activation in melanoma
Source: Nat Commun. 2020 Apr 15;11:1839. doi: 10.1038/s41467-020-15538-9 (PMC7160105; doi:10.1038/s41467-020-15538-9)
Supplement: Supplementary file 8 — Supplementary Data 5 [file 41467_2020_15538_MOESM8_ESM.xlsx]

## Sheet: Supplementary Data 5 - DEGs by 
Gene	baseMean	log2FoldChange	lfcSE	stat	pvalue	padj
TNMD	6.22792	1.93383	1.00727	1.91987	0.0548743	0.176115
DPM1	3267.83	-0.189202	0.100484	-1.88292	0.0597119	0.186027
SCYL3	553.376	0.123396	0.0844566	1.46106	0.143999	0.328855
C1orf112	430.946	0.0747938	0.121749	0.614329	0.538998	0.725945
FGR	32.7126	2.80359	0.394173	7.11258	1.14e-12	5.8e-10
CFH	9970.4	1.33393	0.303157	4.40013	1.08e-05	0.000244684
FUCA2	1054.95	0.0259242	0.122201	0.212144	0.831995	0.916158
GCLC	1769.68	0.0165469	0.105541	0.156781	0.875417	0.940349
NFYA	3724.53	-0.250424	0.135002	-1.85496	0.0636021	0.193973
STPG1	691.041	-0.36783	0.175871	-2.09147	0.0364857	0.134564
NIPAL3	6823.09	-0.343759	0.168455	-2.04066	0.0412847	0.145808
LAS1L	1783.15	-0.0195841	0.0878332	-0.22297	0.823559	0.91139
ENPP4	223.617	2.13767	0.351186	6.08699	1.15e-09	1.47e-07
SEMA3F	9.95313	2.01418	0.531923	3.7866	0.000152723	0.00225055
ANKIB1	6436.62	-0.124324	0.112717	-1.10297	0.27004	0.482735
CYP51A1	6.58047	-0.373743	0.478801	-0.780581	0.435049	0.642304
KRIT1	6025.95	-0.213035	0.107835	-1.97558	0.0482028	0.161665
RAD52	231.371	0.0927811	0.153632	0.603917	0.545899	0.731633
MYH16	1.94389	0.967691	0.968392	0.999276	0.317661	0.534074
BAD	4.62762	0.494828	0.694453	0.712543	0.476128	0.677571
LAP3	3845.77	0.638865	0.221002	2.89077	0.00384301	0.0279294
CD99	1531.58	0.312226	0.178549	1.74869	0.0803453	0.226212
HS3ST1	44.5023	2.02652	0.436651	4.64106	3.47e-06	9.48e-05
AOC1	2.25917	1.65072	1.12241	1.4707	0.141372	0.325405
WNT16	4.8941	2.98006	0.82712	3.60293	0.000314646	0.00402841
HECW1	5.10186	1.04051	1.10499	0.941647	0.346373	0.563737
MAD1L1	20.6106	0.501428	0.349572	1.4344	0.151457	0.339383
LASP1	4046.03	-0.0986853	0.119319	-0.827071	0.408197	0.619802
SNX11	273.39	0.0845683	0.189512	0.446243	0.655422	0.807585
TMEM176A	317.298	1.04404	0.293953	3.55172	0.000382727	0.00468621
M6PR	5238.51	-0.163813	0.0821576	-1.99389	0.046164	0.157001
KLHL13	405.149	-0.421152	0.234514	-1.79585	0.072518	0.211204
CYP26B1	479.199	0.895723	0.336525	2.66169	0.00777504	0.0463839
ICA1	472.588	0.171708	0.218349	0.786393	0.431637	0.63917
DBNDD1	146.048	-0.316929	0.198122	-1.59967	0.109673	0.277178
ALS2	3687.65	-0.133498	0.093732	-1.42425	0.154374	0.343609
CASP10	227.779	1.69494	0.361094	4.6939	2.68e-06	7.65e-05
CFLAR	10450.9	0.512114	0.121204	4.22522	2.39e-05	0.000472497
TFPI	813.197	1.81781	0.326348	5.57015	2.55e-08	1.71e-06
NDUFAF7	561.507	0.0229775	0.0855886	0.268465	0.788342	0.890963
RBM5	3826.21	0.155777	0.144929	1.07485	0.282442	0.496477
MTMR7	92.9623	0.185975	0.172061	1.08087	0.279755	0.493552
SLC7A2	629.402	1.03896	0.281069	3.69648	0.000218611	0.00301942
ARF5	7.3173	0.0783098	0.512612	0.152766	0.878583	0.941197
SARM1	16.7842	0.218845	0.301661	0.725465	0.468167	0.669999
POLDIP2	1694.22	-0.162362	0.0912765	-1.7788	0.0752729	0.216366
PLXND1	256.122	1.31117	0.319623	4.10223	4.09e-05	0.000752902
AK2	19279.7	-0.167829	0.0931684	-1.80135	0.0716472	0.209608
CD38	404.731	2.49848	0.544195	4.59114	4.41e-06	0.000114811
FKBP4	4964.7	-0.288327	0.130111	-2.21601	0.0266911	0.108702
KDM1A	7285.65	-0.123908	0.0898414	-1.37919	0.167837	0.361904
RBM6	4374.48	0.29061	0.0918199	3.16501	0.0015508	0.0140873
CAMKK1	23.3161	0.433998	0.320069	1.35595	0.175114	0.371229
RECQL	3894.1	-0.121958	0.109832	-1.11041	0.266823	0.479364
CCDC132	2523.53	-0.152285	0.0762621	-1.99686	0.0458401	0.156319
HSPB6	3.742	1.20632	0.984464	1.22536	0.22044	0.426705
ARHGAP33	4.89719	-0.420118	0.587145	-0.715526	0.474284	0.675777
NDUFAB1	1275.68	-0.232006	0.107984	-2.14851	0.031673	0.122404
PDK4	957.397	2.04826	0.348983	5.86923	4.38e-09	4.06e-07
ZMYND10	4.47953	1.7213	0.74246	2.31838	0.0204289	0.0909421
ABCB5	8954.11	-0.534888	0.170853	-3.13069	0.00174394	0.0154263
SLC25A13	2907.26	-0.270863	0.0932855	-2.90359	0.00368913	0.0270695
ST7	936.575	-0.145145	0.086281	-1.68224	0.0925221	0.248144
CDC27	6541.33	-0.159131	0.0802688	-1.98248	0.0474259	0.159966
CALCR	64.3673	0.0903987	0.395365	0.228646	0.819144	0.908936
HCCS	1910.08	-0.203607	0.0961884	-2.11675	0.0342814	0.128805
DVL2	158.409	-0.321645	0.122813	-2.61898	0.00881939	0.0506303
UPF1	194.909	-0.0132888	0.112268	-0.118367	0.905777	0.954423
SKAP2	8659.37	-0.162734	0.109564	-1.48528	0.137469	0.319717
SLC25A5	10710.6	-0.21109	0.13493	-1.56444	0.117713	0.289966
CCDC109B	288.475	1.96091	0.311863	6.28774	3.22e-10	5.4e-08
HOXA11	1.88107	-0.310862	0.788889	-0.39405	0.693544	0.832497
POLR2J	311.838	-0.102314	0.112292	-0.911144	0.36222	0.577466
DHX33	1377.1	-0.282217	0.0993762	-2.83989	0.00451295	0.0312959
MEOX1	48.7583	3.45888	0.605397	5.71341	1.11e-08	8.7e-07
THSD7A	333.224	2.22848	0.382632	5.82407	5.74e-09	5.13e-07
LIG3	1026.29	-0.148425	0.0964339	-1.53914	0.12377	0.299022
RPAP3	4503.82	-0.111731	0.074969	-1.49037	0.136127	0.317781
ACSM3	120.716	-0.447227	0.270496	-1.65336	0.0982579	0.257749
AC004381.6	59.6081	0.170839	0.20849	0.819412	0.412552	0.623665
CIAPIN1	875.553	-0.237525	0.107156	-2.21662	0.0266492	0.10855
SPPL2B	28.2335	0.214346	0.317331	0.675465	0.49938	0.69457
FAM214B	73.634	0.195185	0.204674	0.953641	0.340265	0.557717
COPZ2	162.686	0.367165	0.243311	1.50904	0.131289	0.310301
PRKAR2B	3008.83	-0.177859	0.131008	-1.35761	0.174587	0.370727
MSL3	1059.15	0.487543	0.125427	3.88705	0.000101468	0.00160726
CREBBP	12800.6	0.0878897	0.118404	0.742288	0.457913	0.661698
BZRAP1	7.16265	3.6495	0.843903	4.32455	1.53e-05	0.000325776
MPO	3.30807	3.64175	1.26325	2.88283	0.00394115	0.0284073
GCFC2	1738.73	-0.129139	0.113534	-1.13745	0.255352	0.46627
WDR54	316.009	-0.216609	0.137834	-1.57152	0.116063	0.287278
CROT	846.778	-0.12928	0.115528	-1.11903	0.263126	0.474899
ABCB4	58.6948	2.19472	0.367933	5.965	2.45e-09	2.56e-07
KMT2E	33952.2	-0.0514536	0.0992834	-0.51825	0.604284	0.773663
RHBDD2	179.38	-0.305453	0.129844	-2.35245	0.01865	0.085671
IBTK	7093.29	0.0866991	0.115627	0.749815	0.453366	0.657937
ZNF195	1660.36	0.2186	0.10935	1.99909	0.0455991	0.155736
MYCBP2	28523	0.327088	0.113477	2.88242	0.00394638	0.0284107
FBXL3	4362.05	-0.00597451	0.0981213	-0.060889	0.951448	0.976668
ITGAL	563.945	2.31403	0.492033	4.70299	2.56e-06	7.33e-05
PDK2	53.5719	-0.215612	0.222748	-0.96796	0.333064	0.549911
ITGA3	2244.59	-0.260155	0.21061	-1.23525	0.216738	0.422271
ZFX	7212.59	0.120453	0.0915343	1.31593	0.188197	0.387503
LAMP2	26926.3	-0.241997	0.104203	-2.32236	0.0202137	0.0902406
GGNBP2	6654.05	-0.0810252	0.0661208	-1.22541	0.220421	0.426705
GDE1	4808.73	-0.165485	0.0925387	-1.78828	0.0737306	0.213574
C19orf60	33.3123	0.417752	0.265028	1.57626	0.114967	0.285626
OSBPL7	99.0012	0.490407	0.204102	2.40276	0.0162718	0.0779729
TMEM98	584.941	-0.298986	0.136554	-2.1895	0.0285606	0.114118
MAP3K14	107.623	0.641176	0.18481	3.46938	0.000521664	0.0060508
CCL18	85.4472	3.97903	0.64305	6.18774	6.1e-10	9e-08
CCL3	2.44904	1.05677	1.07743	0.980822	0.32668	0.543168
SYNRG	3629.68	0.357449	0.103668	3.44803	0.000564691	0.00644736
TMEM132A	50.4798	0.0455799	0.198334	0.229814	0.818236	0.90842
AP2B1	15779.8	-0.211356	0.0883427	-2.39245	0.0167362	0.0796114
ZNF263	342.44	0.201992	0.0742499	2.72043	0.00651968	0.0410163
CX3CL1	415.63	0.0308559	0.139428	0.221304	0.824856	0.912234
SPATA20	371.257	0.00691881	0.136349	0.0507434	0.95953	0.980281
CACNA1G	3.3881	0.914951	0.981421	0.932271	0.351196	0.568257
TNFRSF12A	95.752	-0.54911	0.249721	-2.1989	0.0278852	0.112176
MAP3K9	36.9922	1.91018	0.488678	3.90886	9.27e-05	0.00149375
RALA	4303.91	-0.180988	0.119444	-1.51525	0.12971	0.308123
BAIAP2L1	279.958	-0.255668	0.217914	-1.17325	0.240695	0.449771
KDM7A	7345.34	0.335582	0.142816	2.34975	0.0187859	0.0861618
ETV1	36893.1	-0.565773	0.187504	-3.01738	0.00254966	0.0204795
AGK	1517.23	-0.177124	0.0906903	-1.95306	0.0508125	0.167591
ALDH3B1	285.952	-0.0478517	0.169657	-0.28205	0.777905	0.884975
TTC22	6.56084	3.00748	0.893531	3.36584	0.000763111	0.00821018
PHTF2	3628.36	0.00565429	0.110178	0.0513198	0.959071	0.979962
FARP2	7308.95	-0.313286	0.114404	-2.73842	0.00617355	0.0394624
GGCT	2856.36	-0.113349	0.0828041	-1.36888	0.171036	0.366244
DBF4	1492.63	-0.250051	0.125272	-1.99607	0.0459265	0.156463
TBXA2R	2.26073	1.91739	1.00961	1.89914	0.0575461	0.181572
IFRD1	2408.32	-0.434596	0.160696	-2.70445	0.00684172	0.0423522
COX10	223.485	0.188761	0.166812	1.13158	0.25781	0.469568
GTF2IRD1	272.102	-0.397594	0.149775	-2.65461	0.00794012	0.0469795
PAF1	1268.9	0.214309	0.112259	1.90906	0.0562548	0.178961
VPS41	5471.48	-0.2586	0.0739008	-3.49928	0.000466511	0.00548995
ARHGAP44	32.6059	0.39209	0.383666	1.02196	0.306801	0.522841
ELAC2	316.203	-0.0630446	0.0925731	-0.681024	0.495856	0.692006
SCIN	47.7211	1.44166	0.511434	2.81885	0.00481955	0.0327904
ARSD	92.2701	1.97412	0.398326	4.95604	7.19e-07	2.62e-05
PNPLA4	202.755	-0.202205	0.125617	-1.60969	0.107465	0.273649
MYH13	2.99503	0.676181	0.777892	0.869249	0.384711	0.597973
ADIPOR2	2581.41	-0.178466	0.0755166	-2.36326	0.0181148	0.0841353
CDKL3	29.122	-0.0916902	0.411325	-0.222914	0.823602	0.91139
UPP2	3.77186	1.14762	0.882268	1.30076	0.193342	0.394053
MARK4	300.252	-0.0335365	0.117675	-0.284992	0.77565	0.883676
PROM1	12.5187	-0.774232	0.553912	-1.39775	0.162187	0.354222
CCDC124	20.406	-0.0632924	0.219931	-0.287783	0.773513	0.882259
CEACAM21	16.797	1.46003	0.526944	2.77076	0.00559258	0.0367365
PAFAH1B1	26265.4	-0.0614997	0.0694257	-0.885835	0.375707	0.589827
NOS2	2.1119	1.0995	0.803814	1.36786	0.171356	0.366673
DNAH9	2.34828	0.0130243	0.864111	0.0150725	0.987974	0.993943
KIAA0100	2936.82	-0.0567765	0.0491281	-1.15568	0.247811	0.457994
GAS7	33181.4	-0.3852	0.141694	-2.71853	0.00655735	0.0411463
TRAPPC6A	259.959	0.434713	0.254628	1.70724	0.0877767	0.240006
CD79B	2.48366	3.16684	0.95362	3.32087	0.000897386	0.00930786
SCN4A	82.9593	-0.149963	0.445354	-0.336727	0.736323	0.858884
ST7L	1972.08	-0.0795148	0.0702871	-1.13129	0.257935	0.469666
TKTL1	43.7161	0.376444	0.3719	1.01222	0.311433	0.527865
PAX6	85.3094	0.17906	0.249321	0.718192	0.472639	0.674479
RPUSD1	18.581	-0.23741	0.294924	-0.804987	0.420827	0.630744
RHBDF1	101.35	-0.275927	0.203992	-1.35264	0.176172	0.372396
LUC7L	1284.56	0.327586	0.190118	1.72307	0.0848765	0.234671
CACNA2D2	5.13621	3.02658	0.60007	5.04371	4.57e-07	1.84e-05
BAIAP3	1.99105	0.610031	0.892566	0.683458	0.494318	0.690794
TSR3	47.7418	0.221214	0.209682	1.055	0.291426	0.505565
PIGQ	26.4722	-0.32522	0.314982	-1.0325	0.301836	0.517559
CRAMP1L	226.085	-0.354063	0.108064	-3.27641	0.00105136	0.0104872
TEAD3	19.0442	-0.045788	0.330978	-0.138342	0.88997	0.946874
SELE	209.77	3.23228	0.620408	5.20993	1.89e-07	8.77e-06
DNAJC11	1939.05	-0.0703755	0.0784774	-0.896762	0.369846	0.584518
FMO3	63.2999	2.3376	0.434027	5.38585	7.21e-08	4.07e-06
MYLIP	7178.16	-0.296315	0.154349	-1.91978	0.0548863	0.176115
NOX1	34.3527	-0.406895	0.231688	-1.75622	0.0790505	0.22363
E2F2	119.961	-0.206406	0.281972	-0.732007	0.464165	0.667018
PSMB1	341.369	0.365677	0.14568	2.51015	0.0120681	0.0634182
SYN1	2.78235	-0.0754428	0.747277	-0.100957	0.919585	0.961331
JARID2	4394.22	-0.273845	0.0934776	-2.92953	0.0033948	0.0254854
CDKL5	964.368	-0.0157511	0.106291	-0.148189	0.882194	0.943028
CAMK1G	2.85982	2.54987	0.767365	3.32289	0.000890903	0.00926115
CDK11A	11.8811	-0.399383	0.335166	-1.1916	0.23342	0.441488
NADK	84.4616	0.142136	0.173973	0.817	0.413928	0.624859
DLEC1	4.37306	-0.490629	0.781441	-0.627851	0.530101	0.719306
CYTH3	1957.25	-0.298065	0.111389	-2.67588	0.00745334	0.0449071
ADAM22	1476.49	-0.349934	0.135799	-2.57686	0.00997037	0.0550664
SYPL1	15907.7	-0.257277	0.101532	-2.53396	0.0112782	0.0602899
CYB561	548.5	0.148586	0.126929	1.17063	0.241748	0.450917
SPAG9	21362.4	-0.231384	0.0906516	-2.55245	0.0106968	0.0580913
CELSR3	51.6672	-0.165385	0.246165	-0.671846	0.501682	0.696552
AASS	1686.06	-0.272502	0.111173	-2.45115	0.0142401	0.0710486
PLEKHG6	1.88252	0.839796	0.963827	0.871315	0.383582	0.596811
SS18L2	424.223	0.124355	0.124208	1.00118	0.316737	0.533327
MPND	4.60116	0.538499	0.615963	0.874238	0.381989	0.595141
MGST1	91.1736	3.90935	0.649796	6.01626	1.78e-09	2.05e-07
CRY1	689.902	-0.150547	0.129918	-1.15878	0.246544	0.45653
NFIX	10871.3	-0.200185	0.126693	-1.58008	0.11409	0.284295
ST3GAL1	3863.22	0.0492252	0.129708	0.37951	0.70431	0.839497
MMP25	3.85394	2.13159	0.70637	3.01767	0.00254724	0.0204662
IL32	67.9279	1.77277	0.516916	3.42952	0.000604654	0.0068186
PKD1	210.866	-0.0829453	0.145699	-0.56929	0.569159	0.74759
MED24	1796.02	-0.0366801	0.16734	-0.219195	0.826498	0.9128
RHOBTB2	140.283	0.190806	0.136038	1.40259	0.160738	0.352146
HEATR5B	3151.95	0.0377212	0.0781516	0.482667	0.629332	0.790168
SEC62	17454.9	-0.0374589	0.0712175	-0.525979	0.598903	0.77015
RPS20	15563.3	-0.0883527	0.106755	-0.82762	0.407886	0.619572
CSDE1	117465	-0.207241	0.112091	-1.84887	0.0644767	0.195719
UBE3C	3163.42	-0.177584	0.0659682	-2.69196	0.00710331	0.0435166
REV3L	6779.8	-0.0987353	0.117692	-0.838931	0.401508	0.613769
TENM1	180.616	1.82296	0.333521	5.46581	4.61e-08	2.76e-06
MASP2	199.268	0.364057	0.192438	1.89181	0.0585157	0.183567
FAM76A	395.2	0.060401	0.128701	0.469313	0.638846	0.79652
TRAF3IP3	302.393	1.92085	0.285329	6.73204	1.67e-11	5.12e-09
POMT2	647.317	-0.2198	0.170396	-1.28994	0.197073	0.398226
VTA1	2061.94	-0.0401195	0.077575	-0.51717	0.605038	0.774129
BAZ1B	25638	-0.191993	0.0933845	-2.05594	0.0397881	0.142383
RANBP9	15244.9	-0.220783	0.111779	-1.97517	0.0482486	0.16172
ETV7	4.30386	1.10704	0.761615	1.45355	0.146071	0.331695
SPRTN	981.041	-0.16724	0.0914166	-1.82943	0.0673358	0.201538
METTL13	1400.47	0.0108169	0.0524507	0.206229	0.836612	0.91879
DYRK4	397.284	-0.152755	0.19446	-0.785537	0.432139	0.639567
ZNF207	5297.65	0.113085	0.0905198	1.24928	0.211562	0.416234
UQCRC1	497.493	-0.13915	0.151335	-0.919483	0.357843	0.573302
STARD3NL	1170.28	-0.138826	0.09822	-1.41342	0.157533	0.347907
CD9	5328.56	0.051628	0.1638	0.315189	0.752618	0.869748
NCAPD2	1746.14	-0.161766	0.119768	-1.35066	0.176804	0.373028
IFFO1	450.948	0.249232	0.144885	1.7202	0.0853956	0.23543
GIPR	26.4324	0.239673	0.332327	0.721197	0.470789	0.672559
PHF7	42.642	-0.104716	0.265882	-0.393845	0.693696	0.832529
SEMA3G	122.676	1.88295	0.353067	5.33314	9.65e-08	5.17e-06
NISCH	260.659	-0.0396515	0.157198	-0.252239	0.800856	0.897925
STAB1	181.867	1.21292	0.373108	3.25084	0.00115064	0.0112418
FUZ	17.8256	0.00666065	0.327891	0.0203136	0.983793	0.991909
IDS	10266.1	0.0133828	0.131039	0.102129	0.918655	0.960901
ZNF200	653.696	0.0975272	0.0966255	1.00933	0.312815	0.529104
CD4	624.591	1.38486	0.298574	4.63825	3.51e-06	9.58e-05
LRRC23	150.723	-0.123338	0.131302	-0.939344	0.347554	0.564972
BTK	160.992	1.58568	0.341325	4.64566	3.39e-06	9.31e-05
HFE	75.3245	1.3856	0.393016	3.52557	0.000422575	0.0050578
SCMH1	2197.96	-0.0797169	0.0850471	-0.937327	0.348591	0.566138
FYN	2422.37	0.482464	0.126213	3.82262	0.000132044	0.00198871
HIVEP2	4360.78	0.787101	0.176482	4.45995	8.2e-06	0.000193114
FMO1	509.718	0.407759	0.241565	1.68799	0.091413	0.246277
TCEB3	1326.55	-0.00128221	0.0835788	-0.0153413	0.98776	0.99384
LYPLA2	178.243	-0.0821439	0.152832	-0.537479	0.590937	0.763881
CLCN6	1439.18	-0.184944	0.0558589	-3.3109	0.000929948	0.00955519
MRC2	56.0089	1.18129	0.42622	2.77155	0.00557907	0.0366749
TSPAN9	103.589	0.204391	0.127788	1.59946	0.109719	0.277215
BTBD7	3408.99	-0.192426	0.0911945	-2.11006	0.034853	0.130365
APBA3	2.83326	0.93644	0.768698	1.21822	0.223142	0.429782
MKS1	204.987	-0.323805	0.117919	-2.746	0.00603273	0.0387956
ABHD5	579.133	-0.125747	0.0773561	-1.62556	0.104043	0.267622
KAL1	187.521	1.26272	0.351387	3.59352	0.000326235	0.00413615
AKAP8L	751.547	0.16607	0.105622	1.5723	0.115881	0.286968
MBTD1	2104.07	0.0174062	0.0793364	0.219397	0.82634	0.912725
UTP18	2119.72	-0.254305	0.0738729	-3.44246	0.000576442	0.0065577
RNF216	1683.51	-0.0327019	0.090408	-0.361715	0.717565	0.847658
TTC19	6363.88	-0.272468	0.113567	-2.39919	0.0164312	0.0785392
PTBP1	2721.04	0.0599517	0.0606986	0.987695	0.323302	0.539502
DPF1	50.5332	-0.404471	0.322654	-1.25358	0.209996	0.414347
SYT7	35.0147	0.819942	0.419409	1.95499	0.0505839	0.167064
LARS2	581.2	0.210017	0.138767	1.51346	0.130164	0.308675
PIK3C2A	8451.58	-0.0136783	0.0878173	-0.155758	0.876224	0.940392
PLAUR	198.796	0.629511	0.26538	2.37211	0.0176866	0.0827725
ANLN	4647.66	-0.547253	0.187816	-2.91377	0.00357098	0.0264797
WIZ	82.1695	-0.214379	0.118688	-1.80624	0.0708809	0.208249
RABGAP1	9090.95	-0.0798339	0.0792405	-1.00749	0.3137	0.53001
DCN	4731.5	0.579509	0.181222	3.19778	0.00138488	0.0129193
QPCTL	31.1894	-0.340554	0.304198	-1.11951	0.262921	0.47472
PPP5C	677.261	-0.225909	0.121744	-1.85561	0.0635097	0.193736
CEP68	2966.36	0.0362144	0.131658	0.275063	0.783268	0.887833
MAP4K3	5405.16	-0.178818	0.111551	-1.60301	0.108932	0.275908
ZBTB32	12.4561	0.281127	0.551606	0.509652	0.610296	0.777958
TYROBP	827.205	1.32697	0.311171	4.26445	2e-05	0.000409442
TMEM159	166.59	-0.25491	0.203223	-1.25434	0.209719	0.413984
GABRA3	35.5003	-0.781922	0.694073	-1.12657	0.259924	0.471645
BRCA1	1627.32	-0.125259	0.123922	-1.01079	0.312115	0.528531
ERCC1	353.964	-0.142332	0.12228	-1.16398	0.244432	0.454016
CD22	213.176	2.17871	0.293671	7.41888	1.18e-13	1.37e-10
SEMA3B	483.08	-0.368787	0.20768	-1.77575	0.0757745	0.217416
MBTPS2	5201.04	-0.326775	0.11238	-2.90777	0.00364011	0.0268578
PRICKLE3	32.7477	0.0101648	0.245714	0.0413684	0.967002	0.983991
LTF	351.397	5.51949	0.72594	7.60324	2.89e-14	4.03e-11
EXTL3	558.467	-0.0665777	0.101393	-0.656632	0.511418	0.704349
ELOVL5	15101.1	-0.11338	0.133867	-0.846957	0.397019	0.609516
ALOX5	151.796	1.66437	0.31277	5.3214	1.03e-07	5.45e-06
CALCOCO1	793.503	0.361319	0.135281	2.67088	0.00756537	0.0453871
UBR7	1584.78	-0.216492	0.131119	-1.65111	0.0987168	0.258589
MAP4K5	7303.83	-0.260842	0.117785	-2.21455	0.0267907	0.109036
EHD3	168.602	1.47756	0.336561	4.39017	1.13e-05	0.000254227
PSMC4	1280.92	-0.0484115	0.0900825	-0.537413	0.590982	0.763881
MAN2B2	651.533	0.162119	0.119561	1.35595	0.175116	0.371229
CLDN11	40.5761	2.86358	0.672839	4.25596	2.08e-05	0.000422378
SLC25A39	179.152	-0.0376434	0.156548	-0.240459	0.809974	0.903956
MVP	117.644	0.516883	0.206704	2.50059	0.0123986	0.0646322
NUB1	7493.2	0.219239	0.106672	2.05527	0.0398533	0.142525
PGM3	1113.2	0.0080651	0.107559	0.0749833	0.940228	0.971627
RWDD2A	120.723	0.0702437	0.20426	0.343893	0.730926	0.855026
CLK1	8065.07	0.483359	0.169277	2.85542	0.00429794	0.0302297
POLR3B	2896.65	-0.19639	0.0649718	-3.02269	0.00250539	0.0202092
ANGEL1	359.942	-0.054947	0.152631	-0.359999	0.718848	0.848308
RNF14	4655.25	-0.285612	0.0740054	-3.85934	0.000113692	0.00176623
DNASE1L1	199.696	-0.059585	0.126661	-0.47043	0.638048	0.796118
DDX11	59.2697	0.238199	0.240877	0.988884	0.32272	0.539213
HEBP1	558.732	-0.104929	0.0733191	-1.43113	0.152393	0.340764
GPRC5A	131.395	0.106975	0.290052	0.368814	0.712267	0.844319
MAMLD1	2497.34	-0.163665	0.118079	-1.38606	0.165727	0.359274
CD6	63.0763	2.59032	0.541076	4.78735	1.69e-06	5.21e-05
TACC3	210.271	0.299523	0.192926	1.55253	0.120536	0.294357
UFL1	4572.72	0.117277	0.130738	0.897035	0.3697	0.584518
POLA2	407.311	0.0653341	0.10048	0.650218	0.515551	0.707522
ZC3H3	8.53112	0.407497	0.422369	0.96479	0.33465	0.551874
CAPN1	553.078	0.096864	0.11891	0.814597	0.415303	0.625955
ACPP	41.7943	1.9936	0.470838	4.23415	2.29e-05	0.000456152
MDH1	1839.36	-0.0296062	0.0949276	-0.311882	0.755131	0.871101
SLC30A9	15880.5	-0.167284	0.090353	-1.85145	0.0641043	0.195042
MTMR11	118.468	0.136672	0.215085	0.635435	0.525145	0.715369
COX15	4508.28	-0.0984984	0.0839978	-1.17263	0.240944	0.450078
CCDC88C	498.284	1.25558	0.23986	5.23462	1.65e-07	7.84e-06
YAF2	742.667	0.324802	0.111739	2.90677	0.00365176	0.0269139
ZMYND11	11691.2	-0.161185	0.110664	-1.45652	0.145249	0.330702
WAS	103.18	1.85813	0.406414	4.57202	4.83e-06	0.000124344
BID	271.261	0.0573512	0.107996	0.531048	0.595386	0.767175
MATR3	44008.1	-0.161239	0.0535027	-3.01367	0.00258109	0.0206448
XYLT2	57.8993	0.119687	0.265902	0.450115	0.652627	0.805632
RGPD5	32.3315	-0.151168	0.182118	-0.830053	0.406509	0.618362
NUDCD3	1097.42	-0.254885	0.0841448	-3.02912	0.00245269	0.0199168
ISL1	205.361	-0.524675	0.409304	-1.28187	0.199887	0.401442
CHDH	3.59423	1.27396	0.818839	1.55581	0.119754	0.293329
IL20RA	7.61032	0.219604	0.689551	0.318475	0.750125	0.867753
GLT8D1	2069.18	-0.0699233	0.0843336	-0.829128	0.407032	0.618864
ATP2C1	11163.7	-0.20306	0.0755436	-2.68798	0.00718853	0.0438471
SRCIN1	50.9586	-0.54801	0.33689	-1.62667	0.103807	0.267323
IGF1	2546.51	2.23224	0.467097	4.77897	1.76e-06	5.39e-05
SLC38A5	6.92227	2.15342	0.658082	3.27226	0.0010669	0.0105982
MAGIX	10.6036	0.385351	0.557315	0.691442	0.489288	0.687304
RALBP1	3659.3	-0.0417152	0.109961	-0.379364	0.704418	0.839497
RUFY3	1265.5	0.360758	0.0980978	3.67753	0.000235499	0.00319773
CNTN1	134.44	-0.42371	0.256515	-1.6518	0.0985762	0.258373
SLC11A1	18.7112	2.97846	0.774943	3.84346	0.00012131	0.00186825
WWTR1	11962.7	-0.438099	0.107974	-4.05745	4.96e-05	0.000884737
AGPS	9141.86	-0.217541	0.0734241	-2.9628	0.00304858	0.0234246
CXorf56	307.544	0.116908	0.116188	1.0062	0.314319	0.53063
ATP1A2	4.32057	2.53277	0.79228	3.19681	0.00138956	0.0129584
TTC27	1922.45	-0.111208	0.086609	-1.28402	0.199134	0.400448
ZNF582	43.6166	0.427414	0.365433	1.16961	0.242158	0.45133
VSIG2	3.27664	-0.216195	0.831497	-0.260007	0.794858	0.89477
PHLDB1	2090.97	-0.154823	0.192695	-0.803458	0.42171	0.631214
MARCO	4.01369	1.88072	0.920272	2.04366	0.0409873	0.145221
CYP24A1	3.95283	1.20444	0.941593	1.27915	0.200845	0.402429
PRDM11	100.579	-0.0914928	0.183291	-0.499167	0.617662	0.78285
SNAI2	5349.34	0.18004	0.164845	1.09218	0.274754	0.487664
CD74	12995.4	1.30838	0.325255	4.02262	5.76e-05	0.000997673
HGF	180.074	-0.115341	0.214422	-0.537917	0.590635	0.763711
ZRANB1	4368.99	-0.221031	0.123705	-1.78676	0.0739758	0.214139
NCDN	425.031	-0.277313	0.124771	-2.22258	0.0262441	0.10744
GPR124	1052.51	0.12757	0.206651	0.61732	0.537024	0.724714
ZFP64	828.278	-0.178624	0.0676405	-2.64078	0.00827145	0.048445
MNAT1	2153.15	-0.374005	0.120466	-3.10465	0.00190502	0.0164849
SAMD4A	5801.72	-0.202092	0.109022	-1.85368	0.0637849	0.194442
RUNX3	202.132	2.1366	0.4439	4.81323	1.49e-06	4.71e-05
MRE11A	2133.35	-0.210524	0.0635934	-3.31048	0.000931363	0.00956604
PLEKHB1	379.804	-0.2318	0.162785	-1.42396	0.154458	0.343738
SERPINB1	1662.45	0.0530397	0.102325	0.518346	0.604217	0.773614
CYP3A43	1.2217	0.0682616	1.19986	0.0568911	0.954632	0.978022
SPAST	3743.36	0.0407899	0.0863207	0.472539	0.636542	0.794984
NRXN3	1016.26	-0.580352	0.19886	-2.91839	0.0035184	0.0261943
OSBPL5	223.559	-0.0783732	0.163365	-0.479743	0.63141	0.791399
AQR	6184.04	-0.0677337	0.0693443	-0.976773	0.328682	0.545639
CPS1	5219.61	-0.404584	0.166978	-2.42298	0.0153937	0.0752265
FHL1	262.18	0.93644	0.413787	2.2631	0.0236297	0.100058
RTFDC1	3401.07	-0.134918	0.0718687	-1.87729	0.0604787	0.187495
NLRP2	29.6581	2.22331	0.489375	4.54317	5.54e-06	0.000139415
SLC45A4	117.781	0.317486	0.187307	1.69501	0.0900742	0.244053
RNF10	899.226	0.0859523	0.0974149	0.882332	0.377598	0.591506
ZNF839	130.68	0.0371087	0.118363	0.313517	0.753888	0.870384
ZDHHC6	4442.67	-0.0961202	0.0910565	-1.05561	0.291146	0.505277
GRAMD1B	106.941	1.61023	0.444957	3.61885	0.000295913	0.00382905
RNH1	237.677	-0.171049	0.146175	-1.17016	0.241935	0.451076
NDUFS1	9535.47	-0.220859	0.0888438	-2.48592	0.0129216	0.0664869
RB1CC1	16062.7	-0.13877	0.0984407	-1.40968	0.158634	0.349272
ERP44	2953.14	-0.0258703	0.0947282	-0.2731	0.784776	0.888771
ALAS1	922.743	-0.00849608	0.120453	-0.0705341	0.943769	0.973285
BIRC3	6105.47	1.89143	0.282305	6.69997	2.08e-11	6.05e-09
AKAP11	17551.7	0.147081	0.0856068	1.7181	0.0857789	0.236291
GLRX2	370.957	-0.348433	0.165528	-2.10498	0.0352935	0.131432
SNAPC1	599.765	-0.334095	0.118033	-2.83052	0.00464725	0.0319609
DERA	2341.91	-0.247056	0.0852833	-2.89689	0.00376886	0.0275375
STRAP	9339.15	-0.336262	0.0945773	-3.55542	0.000377379	0.00463744
ABCC2	195.256	-0.188924	0.209784	-0.900565	0.36782	0.582906
DEF6	45.5915	1.35266	0.288672	4.68581	2.79e-06	7.9e-05
PLEKHO1	530.62	1.12059	0.265022	4.22828	2.35e-05	0.000466811
GCLM	763.11	0.229415	0.171324	1.33907	0.180549	0.377432
UBR2	7470.17	0.0825016	0.0803675	1.02655	0.30463	0.520674
EHD2	484.636	0.202415	0.164505	1.23045	0.218529	0.424704
DEPDC1	515.574	-0.526874	0.201793	-2.61097	0.0090287	0.0514549
CCDC28A	642.792	0.339462	0.167553	2.026	0.0427647	0.149424
RRAGD	3169.38	-0.262005	0.12742	-2.05624	0.0397592	0.142322
HSF2	921.684	0.0900881	0.107435	0.838533	0.401731	0.614004
PHF20	2366.29	0.210005	0.0804469	2.61049	0.00904138	0.0514831
HSD17B6	63.2652	0.0622552	0.291843	0.213317	0.83108	0.915621
NR1H3	113.532	0.45092	0.222287	2.02854	0.0425047	0.148831
TYMP	32.7102	1.25401	0.386226	3.24682	0.00116701	0.0113448
NCAPH2	8.88009	-0.64256	0.352007	-1.82542	0.0679381	0.202732
TOMM34	894.108	-0.174858	0.113472	-1.54099	0.12332	0.298422
SEC63	14834.9	-0.0433408	0.107795	-0.402066	0.687636	0.828315
KPNA6	4387.87	-0.165397	0.100878	-1.63957	0.101095	0.262701
VIM	95810.8	-0.247428	0.146728	-1.6863	0.0917378	0.246861
RTEL1.TNFRSF6B	1.37816	2.92142	1.75334	1.6662	0.0956735	0.2538
FAS	425.879	1.83134	0.286667	6.38838	1.68e-10	3.36e-08
RNASET2	185.386	1.84754	0.346025	5.33933	9.33e-08	5.05e-06
CD44	203505	-0.313332	0.141733	-2.21071	0.0270558	0.109785
KCNG1	47.3256	-0.674595	0.453849	-1.48639	0.137177	0.31942
AGPAT4	204.775	0.683736	0.172324	3.96774	7.26e-05	0.00121507
SLAMF7	1467.74	2.53234	0.571463	4.43133	9.37e-06	0.000215846
BTN3A1	3354.03	0.667902	0.193686	3.44838	0.00056396	0.00644322
MIPEP	597.625	-0.00621195	0.172853	-0.0359379	0.971332	0.985864
PRKCH	1527.91	1.03179	0.231196	4.46284	8.09e-06	0.000190866
INSRR	1.20019	-0.887396	1.3953	-0.635987	0.524785	0.715317
IFNGR1	5874.57	0.404842	0.167127	2.42236	0.0154203	0.0753123
B4GALT7	27.9189	0.640268	0.255057	2.5103	0.0120629	0.0634036
SH2D2A	27.4371	2.86118	0.581724	4.91845	8.72e-07	3.05e-05
VRK2	1214.66	0.00112673	0.0935376	0.0120457	0.990389	0.995245
TNFRSF1B	607.366	1.63759	0.339417	4.82472	1.4e-06	4.48e-05
VEZT	4303.09	0.0692731	0.0724688	0.955903	0.339121	0.556698
POU2F2	262.708	2.18904	0.360222	6.07694	1.22e-09	1.54e-07
BRD9	313.546	0.38833	0.19313	2.01072	0.0443546	0.152838
SNX1	21238.9	-0.36025	0.146232	-2.46355	0.0137567	0.0694167
TBPL1	519.968	0.297963	0.143348	2.0786	0.0376543	0.137522
ARNTL2	322.239	1.8391	0.337335	5.45185	4.98e-08	2.96e-06
BCLAF1	32210.9	0.0189509	0.0945278	0.20048	0.841105	0.921563
SLC39A9	9228.7	-0.285647	0.0860098	-3.32109	0.000896653	0.0093064
ANK1	24.5625	3.15678	0.466207	6.77121	1.28e-11	4.05e-09
IBSP	242.627	-1.68207	0.431963	-3.89402	9.86e-05	0.00156738
TFB1M	537.79	-0.315583	0.119636	-2.63785	0.0083433	0.0487586
RABEP1	9296.85	-0.140363	0.078268	-1.79337	0.072914	0.211928
HMGB3	1239.78	-0.0264523	0.16767	-0.157764	0.874643	0.940011
NUP160	4843.99	-0.253092	0.0763485	-3.31495	0.000916586	0.00945801
BAK1	83.3112	-0.069672	0.177847	-0.391751	0.695242	0.833558
MUSK	6.23293	2.8093	0.78234	3.59089	0.000329546	0.00416908
IKZF2	1103.62	0.792088	0.202241	3.91656	8.98e-05	0.00145479
GRN	587.576	0.166451	0.134633	1.23632	0.216338	0.421985
FAM13B	5225.69	-0.121819	0.0793671	-1.53489	0.124812	0.300741
ARHGAP31	2532.42	0.0803711	0.123255	0.652071	0.514356	0.706643
NR2E3	32.8253	-0.0884773	0.251216	-0.352196	0.724691	0.851734
CENPQ	748.815	-0.221294	0.123499	-1.79187	0.0731538	0.212383
SARS	3646.06	-0.392793	0.139542	-2.81488	0.00487958	0.0330575
RANBP3	479.402	0.139647	0.107775	1.29573	0.195069	0.395932
ARID4A	20294.8	-0.0421518	0.0961199	-0.438533	0.661	0.81153
TSSC1	183.845	0.12075	0.123859	0.974902	0.329609	0.546381
PNPLA6	34.0168	0.787101	0.317238	2.48111	0.0130975	0.067088
IFT88	2266.02	-0.171109	0.110071	-1.55453	0.120059	0.293687
ALG1	82.7814	-0.375127	0.191466	-1.95923	0.0500855	0.166056
ZCCHC8	1195.71	-0.0510921	0.0510659	-1.00051	0.317062	0.533537
ABCF2	1102.14	-0.309902	0.13462	-2.30205	0.0213324	0.0935296
CHPF2	300.402	-0.136481	0.11565	-1.18012	0.237952	0.446709
LRRC7	25.4177	0.203941	0.31359	0.650341	0.515472	0.707486
FUT8	1911.93	0.130287	0.135023	0.964924	0.334583	0.551832
UBA6	4936.77	-0.0469517	0.0685005	-0.685421	0.493078	0.690203
GAB2	6151.97	-0.227398	0.119484	-1.90316	0.05702	0.180533
ATP6V0A1	7450.13	-0.0776075	0.079109	-0.98102	0.326583	0.543063
PIAS1	6617.23	0.169617	0.115714	1.46582	0.142697	0.327074
SLC4A7	7670.09	-0.204068	0.0836904	-2.43836	0.0147539	0.072929
APBA2	20.8162	1.81671	0.513883	3.53525	0.000407384	0.00492465
UHRF1	48.5395	-0.0761887	0.24058	-0.316688	0.751481	0.868922
MAP2K3	236.416	0.0973581	0.136367	0.713942	0.475263	0.676701
EFCAB1	5.89191	0.889422	1.02653	0.866436	0.386251	0.599632
TMSB10	3803.62	0.125472	0.146788	0.854782	0.392672	0.605437
ASTE1	337.37	0.0746512	0.106495	0.700984	0.483313	0.683363
RNF19A	8066.09	0.439593	0.146478	3.00109	0.00269017	0.0212776
PEX3	149.353	0.0089552	0.128979	0.0694313	0.944646	0.973681
GABARAPL2	4388.47	-0.0598626	0.105117	-0.569488	0.569025	0.747491
SH3YL1	1146.89	0.190184	0.1014	1.87559	0.0607123	0.18802
FAM136A	2305.31	-0.126728	0.0949867	-1.33417	0.182149	0.379396
VCL	8566.96	-0.0231118	0.0806382	-0.286611	0.77441	0.883019
DEPDC1B	204.808	-0.0115448	0.19047	-0.060612	0.951668	0.976803
DAPK2	76.7386	1.0223	0.279093	3.66293	0.000249348	0.00334006
NSMAF	2481.47	-0.0608685	0.0634209	-0.959755	0.337178	0.554678
ADSS	10228.7	-0.210298	0.118856	-1.76935	0.0768348	0.219435
STAP1	140.304	3.475	0.470853	7.38023	1.58e-13	1.45e-10
TIMP2	82468.8	-0.276935	0.126802	-2.184	0.0289623	0.115343
RFC1	8900.23	-0.150951	0.104157	-1.44926	0.147265	0.333411
TBC1D23	5863.16	-0.231033	0.112459	-2.05439	0.0399383	0.142695
CUL3	14707.9	-0.158168	0.0813161	-1.94511	0.0517622	0.169815
MYOM2	47.3038	-0.017544	0.245545	-0.0714495	0.94304	0.972898
CYP46A1	10.5863	0.942535	0.587944	1.6031	0.108912	0.275898
ZZZ3	6559.21	-0.116731	0.0502455	-2.32322	0.0201674	0.0901391
SLC18A1	4.10304	1.75847	0.911876	1.92841	0.0538047	0.17395
USP2	245.865	-0.289708	0.133155	-2.17572	0.0295765	0.117002
TUBG2	199.132	-0.0544671	0.162183	-0.335838	0.736993	0.859181
RPL26L1	277.01	-0.35834	0.131813	-2.71855	0.00655693	0.0411463
FLT4	4.34742	1.03262	0.662644	1.55833	0.119155	0.292428
NSUN2	4025.84	-0.164956	0.0772809	-2.1345	0.0328016	0.125098
FBXO42	605.407	0.127027	0.0782518	1.62332	0.104521	0.268412
MFAP3	4527.77	-0.0241819	0.106252	-0.22759	0.819965	0.909316
MRI1	21.6471	-0.0410615	0.336262	-0.122112	0.902811	0.953277
METTL1	87.1472	-0.147279	0.137459	-1.07144	0.283972	0.498181
HOXC8	63.1027	0.622487	0.19456	3.19947	0.00137682	0.0128637
AGA	1406.75	-0.0184044	0.0950677	-0.193593	0.846495	0.924386
PI4K2B	1928.02	-0.0221191	0.076498	-0.289147	0.772469	0.881824
BOD1L1	32422.1	0.0525117	0.101987	0.514885	0.606633	0.775181
MAT2B	6966.01	0.140581	0.135089	1.04066	0.298034	0.513212
TLL1	653.145	1.78691	0.39847	4.48444	7.31e-06	0.000174539
EDC4	107.621	-0.126561	0.182098	-0.695018	0.487044	0.686089
TRIO	4212.07	0.004197	0.100563	0.0417349	0.96671	0.983895
VCAN	15827.3	0.61388	0.188478	3.25704	0.00112579	0.0110518
CLEC16A	385.096	0.147323	0.12497	1.17886	0.238452	0.447152
MSR1	2327.85	0.0580943	0.167995	0.345809	0.729486	0.854288
CDH1	70.9489	2.31263	0.694419	3.33031	0.000867494	0.00910664
SKIV2L2	6752.34	-0.155589	0.0874672	-1.77882	0.0752685	0.216366
DNAH5	9.90953	0.472587	0.599122	0.788799	0.43023	0.638071
ZFYVE16	9195.06	-0.151186	0.108773	-1.38993	0.16455	0.357683
FAM65A	261.687	0.0157841	0.0827185	0.190817	0.848669	0.925974
C6	10.3895	4.02539	1.0587	3.80218	0.000143427	0.00213841
RAI14	6729.6	-0.0900528	0.08748	-1.02941	0.303287	0.519147
SOX30	3.08577	0.824576	0.814006	1.01299	0.311067	0.527614
PNKP	24.5072	0.28614	0.336525	0.850277	0.395171	0.607814
PHLPP2	785.891	0.297844	0.0986048	3.02058	0.00252289	0.0203135
SPDL1	4456.12	-0.272174	0.113963	-2.38826	0.0169282	0.0802659
STAU2	4115.38	-0.0559342	0.064963	-0.861015	0.38923	0.602396
PQLC2	28.8489	-0.162149	0.279352	-0.580446	0.561614	0.742105
CTNS	279.507	-0.105376	0.0935071	-1.12693	0.259774	0.471532
RTN4R	1.89713	-0.467284	1.0448	-0.447248	0.654696	0.807101
PHF23	225.777	-0.093687	0.152227	-0.615443	0.538262	0.725484
INPP4A	1077.42	0.437574	0.115015	3.8045	0.000142091	0.00212324
RAB27B	30.7489	1.59721	0.492471	3.24326	0.00118171	0.0114281
PSMA4	6380.83	-0.0726842	0.121902	-0.596253	0.551007	0.734685
MYO16	23.4077	0.755022	0.471435	1.60154	0.109258	0.276497
LSG1	1103.27	-0.022211	0.0771646	-0.287839	0.77347	0.882259
PARP3	156.033	0.0847972	0.102523	0.827104	0.408178	0.619802
TNC	26996.6	0.123034	0.184439	0.667069	0.504728	0.699007
THAP3	30.3214	0.248807	0.338832	0.734308	0.462761	0.665947
FAM65C	8.49741	3.02855	0.63581	4.76329	1.9e-06	5.75e-05
TDP1	567.359	0.14811	0.0997848	1.48429	0.137732	0.320208
AIFM2	216.28	0.0101416	0.133375	0.0760377	0.939389	0.971343
SPATA7	382.09	-0.147791	0.0965648	-1.53049	0.125897	0.302186
MED17	2183.42	-0.00907691	0.0787373	-0.115281	0.908222	0.955478
RETSAT	1111.19	-0.014155	0.139456	-0.101502	0.919152	0.961111
CAPG	184.055	1.63687	0.407851	4.01341	5.98e-05	0.00103138
AP2S1	319.789	-0.00760682	0.21333	-0.0356575	0.971555	0.985913
USH2A	13.2059	0.583133	0.602041	0.968594	0.332748	0.549554
TG	1.28849	1.61909	1.00125	1.61708	0.105862	0.270783
ADAM28	848.066	1.82462	0.300261	6.07678	1.23e-09	1.54e-07
BARX2	1.54747	1.86361	1.41756	1.31466	0.188624	0.3878
DCUN1D1	5227.4	-0.0469826	0.0663097	-0.708532	0.478615	0.679378
JADE2	1102.18	-0.0278499	0.0869124	-0.320437	0.748637	0.866725
ZIC2	104.713	-0.439963	0.412388	-1.06687	0.286032	0.500081
LCP2	2445.13	1.70473	0.329063	5.18055	2.21e-07	9.96e-06
TRIT1	1308.46	-0.135191	0.103487	-1.30635	0.191433	0.391582
ADRB1	1.692	-0.597628	1.40664	-0.424861	0.670938	0.818414
CUL7	480.82	-0.371943	0.142586	-2.60855	0.00909257	0.0516976
CTNNA1	9530.8	-0.162383	0.0570093	-2.84836	0.00439448	0.0306819
PHKA2	955.95	-0.0365756	0.0842906	-0.433923	0.664345	0.813799
CNTLN	3101.16	0.360565	0.114568	3.14716	0.00164865	0.0148095
EPHA3	279.806	-0.0299932	0.321953	-0.0931604	0.925776	0.96421
HSPA5	30087.8	-0.0425875	0.0899878	-0.473259	0.636029	0.794641
DSG2	9425.14	-0.466264	0.215884	-2.15979	0.030789	0.12028
GEMIN8	66.6584	0.223694	0.185665	1.20482	0.228272	0.435423
OFD1	2084.31	0.311222	0.0940639	3.30862	0.000937574	0.00959539
GPM6B	12348.4	-0.457644	0.147288	-3.10713	0.00188916	0.0163816
MAGEC2	20573.7	-0.514829	0.170974	-3.01115	0.00260259	0.0207545
PREX2	492.481	2.22816	0.364726	6.10914	1e-09	1.33e-07
WDR37	1341.47	0.211874	0.127228	1.6653	0.0958522	0.25407
YTHDC2	6353.08	0.159132	0.0856773	1.85734	0.0632625	0.193203
CTPS2	1807.56	-0.208801	0.0933236	-2.23739	0.0252609	0.104475
ATP6V1H	1937.52	-0.116676	0.0636211	-1.83392	0.0666655	0.200177
POLR2B	16442.3	-0.109863	0.0427787	-2.56818	0.0102235	0.0560924
FAM214A	1836.64	0.39195	0.126246	3.10464	0.00190508	0.0164849
ARAP2	2353.36	0.322466	0.124758	2.58473	0.00974541	0.0541947
TPR	56042	-0.0371808	0.102652	-0.362204	0.7172	0.84741
CP	103.094	3.7262	0.668407	5.57475	2.48e-08	1.67e-06
KIAA0556	268.324	-0.0467105	0.111245	-0.419889	0.674566	0.820661
DTNBP1	794.499	-0.0295492	0.104805	-0.281945	0.777986	0.884975
XK	2.15867	2.63082	1.21222	2.17024	0.0299883	0.118157
ANO2	17.7763	2.33194	0.802009	2.90762	0.00364193	0.0268638
C12orf4	1981.27	0.218351	0.106977	2.04109	0.0412414	0.145729
SCML1	312.61	0.100419	0.110286	0.910528	0.362544	0.577811
WWC3	1236.95	0.123286	0.14441	0.853723	0.393259	0.606026
ARHGAP6	41.9077	1.15026	0.422114	2.72499	0.00643036	0.0405789
FAM184B	31.5613	0.0385908	0.293461	0.131502	0.895378	0.949777
MAP4	16234.3	-0.214094	0.096435	-2.22009	0.0264127	0.107816
GOPC	5276.34	0.0793292	0.0976987	0.811978	0.416804	0.627294
USP28	1187.47	-0.0516186	0.103272	-0.499832	0.617193	0.782446
HDAC9	1634.4	-0.0361924	0.163813	-0.220937	0.825141	0.912376
TSPAN17	304.108	0.114406	0.12759	0.896671	0.369894	0.58456
NOP16	595.048	-0.124723	0.133683	-0.932976	0.350832	0.567875
CC2D2A	2822.34	-0.297082	0.114581	-2.59276	0.00952088	0.0533134
RRM2B	5170.29	-0.304987	0.144018	-2.1177	0.0342005	0.128574
ZNF800	1863.42	-0.0346217	0.125086	-0.276783	0.781947	0.887226
TNFRSF17	16.5937	2.7534	0.652325	4.2209	2.43e-05	0.000478455
SNX29	939.335	0.587619	0.169568	3.46538	0.000529475	0.00611595
LMO3	26.772	3.64062	0.726958	5.00802	5.5e-07	2.13e-05
MRPS10	8249.91	-0.251643	0.125953	-1.99791	0.0457259	0.156047
RSF1	23652.2	-0.110494	0.0968834	-1.14048	0.254086	0.464699
VPS13D	5634	0.158044	0.075686	2.08815	0.0367839	0.135214
CELF2	26257.2	-0.220443	0.114148	-1.93121	0.0534572	0.173219
FAM120A	19722.5	-0.193324	0.138064	-1.40025	0.161439	0.35311
R3HDM1	3145.73	0.147552	0.120148	1.22809	0.219414	0.425679
COL9A2	2.8758	1.36551	0.775076	1.76177	0.0781074	0.221859
KITLG	373.04	0.771303	0.264402	2.91716	0.00353231	0.0262514
ERCC8	281.862	0.220038	0.107841	2.04039	0.0413114	0.145838
ADAMTS6	304.25	0.515137	0.207305	2.48492	0.012958	0.0665845
H6PD	883.488	0.314696	0.136128	2.31176	0.0207909	0.0919879
VAMP3	13693.8	-0.151726	0.0744471	-2.03805	0.0415454	0.146337
PER3	3193.34	-0.258422	0.0797188	-3.24167	0.00118831	0.0114753
UTS2	10.3786	1.28628	0.751222	1.71225	0.0868503	0.238208
TNFRSF9	51.3856	1.91289	0.489625	3.90685	9.35e-05	0.00150353
LTBP1	1493.54	1.1579	0.252298	4.58942	4.44e-06	0.000115537
RCN1	14080.8	-0.0915832	0.116312	-0.787393	0.431052	0.638557
ELN	11.1877	3.78796	0.8654	4.37712	1.2e-05	0.000267443
RFC2	249.527	-0.414199	0.182496	-2.26963	0.0232298	0.0988398
ARID1B	4400.32	0.154288	0.0914053	1.68796	0.0914191	0.246277
CLPTM1L	649.959	0.274259	0.16375	1.67486	0.0939607	0.25054
NEDD4L	4330.88	-0.449814	0.164779	-2.72979	0.00633741	0.0402018
FOXP3	39.5291	1.70352	0.434169	3.92363	8.72e-05	0.00142052
PPP1R3F	328.469	0.0472916	0.155256	0.304604	0.760668	0.875102
HEXB	6104.39	-0.0221022	0.11117	-0.198815	0.842408	0.922266
PTCD2	447.657	-0.173101	0.0824852	-2.09857	0.035855	0.1329
KIAA2022	11.5833	5.18191	0.893297	5.80088	6.6e-09	5.7e-07
JKAMP	4666.12	-0.241376	0.111386	-2.16702	0.0302335	0.118871
DKK3	713.109	0.687969	0.306461	2.24489	0.0247754	0.103365
ARHGEF5	37.1229	2.24319	0.42535	5.27374	1.34e-07	6.75e-06
NFE2L3	1923.04	0.301577	0.140053	2.15331	0.0312942	0.121485
MCUR1	2264.26	-0.353201	0.157411	-2.24381	0.0248447	0.103541
LIMA1	24739	-0.156254	0.0886604	-1.76239	0.0780035	0.221776
LETMD1	1408	-0.0959027	0.10804	-0.887659	0.374724	0.58912
SLC4A8	51.272	2.78741	0.466083	5.9805	2.22e-09	2.34e-07
LAMC3	1.41676	-2.24605	0.927926	-2.42051	0.0154989	0.0754915
PTGER3	391.595	2.67871	0.485757	5.51451	3.5e-08	2.23e-06
TNIP3	167.794	2.0789	0.551575	3.76903	0.000163881	0.00238204
MAPK9	3372.38	-0.0812685	0.0867145	-0.937196	0.348658	0.566178
BCAR1	39.9229	0.118463	0.312271	0.379359	0.704422	0.839497
FAM160A2	328.064	0.111554	0.134149	0.831565	0.405654	0.617521
HERPUD1	5125.22	0.220616	0.171937	1.28312	0.199451	0.400933
HOMER3	35.4678	-0.369084	0.172575	-2.13869	0.0324609	0.124297
RAD51	520.197	-0.318046	0.186735	-1.7032	0.0885314	0.241328
POLQ	591.434	-0.0433561	0.160872	-0.269507	0.78754	0.890386
PIK3CB	7222.94	-0.189302	0.0751177	-2.52007	0.0117332	0.0620128
CYBA	13.3238	1.65741	0.438312	3.78135	0.000155983	0.00228721
THOC3	1449.29	-0.228059	0.114688	-1.98852	0.0467539	0.158542
HEBP2	589.309	0.559111	0.186135	3.00379	0.00266637	0.0211366
MPHOSPH9	2456.39	0.044661	0.0658651	0.678068	0.497729	0.693457
PLEKHA5	11834.9	-0.235262	0.0960683	-2.44891	0.0143291	0.071399
SIKE1	2621.72	-0.0981178	0.103853	-0.94478	0.344771	0.562266
RRP12	444.876	-0.0766	0.124849	-0.613543	0.539517	0.726308
FNIP2	5584.79	-0.0143099	0.112496	-0.127204	0.898779	0.951679
MSMO1	1262.87	-0.0877033	0.133581	-0.656553	0.511468	0.704349
TTC17	6394.66	0.0828772	0.0922204	0.898686	0.36882	0.584005
ALX4	1.65526	1.80063	0.983525	1.83079	0.0671312	0.201235
FOXN3	10504.7	0.153573	0.149799	1.02519	0.305271	0.521301
METTL24	10.7931	1.50874	0.643963	2.3429	0.0191346	0.0871609
AKR7A2	76.3832	-0.120969	0.15324	-0.789405	0.429875	0.637811
MRTO4	258.275	-0.147724	0.172029	-0.858715	0.390498	0.603392
NNAT	27.8997	1.19774	0.351657	3.406	0.00065922	0.0073172
USE1	260.061	0.134704	0.141878	0.949433	0.3424	0.559942
MCF2L2	135.255	1.11436	0.272755	4.08559	4.4e-05	0.000802846
NRIP2	89.0739	0.889843	0.237334	3.74932	0.000177313	0.00253646
LAMA3	76.8446	1.98477	0.384814	5.15774	2.5e-07	1.1e-05
AP5M1	1696.1	-0.157523	0.0963938	-1.63416	0.102224	0.264552
ANAPC4	1374.93	0.111308	0.0966846	1.15124	0.249632	0.460178
KCNQ1	10.2046	1.67829	0.51372	3.26693	0.0010872	0.0107561
TRAPPC3	1316.1	-0.100537	0.108424	-0.927256	0.353794	0.570071
THRAP3	12614.3	-0.125913	0.0693763	-1.81493	0.0695349	0.205687
PHPT1	57.6812	-0.0294809	0.256458	-0.114954	0.908481	0.95557
LY75	732.728	2.18979	0.363512	6.02398	1.7e-09	1.98e-07
ARID4B	18534	0.0691476	0.108966	0.634577	0.525704	0.715736
OPN3	71.1122	-0.35895	0.243638	-1.47329	0.140672	0.324439
SDCCAG8	1983.41	0.122398	0.067366	1.81691	0.0692308	0.20506
HHAT	591.465	-0.231479	0.11527	-2.00814	0.0446282	0.153483
KIF1B	11118.6	-0.202543	0.0979558	-2.0677	0.0386683	0.140083
FOXC1	334.087	-0.304402	0.24507	-1.2421	0.214199	0.419348
TBC1D22A	606.06	0.165135	0.088344	1.86923	0.0615905	0.189706
SYNE2	31404.1	0.121705	0.141217	0.861831	0.38878	0.602085
PLEKHH1	878.165	-0.252436	0.160456	-1.57325	0.115662	0.28661
ATP9A	19660.1	-0.399295	0.148392	-2.69081	0.00712792	0.0436112
CBLN4	3.86467	0.279019	0.781448	0.357054	0.721051	0.849685
CHRDL2	2.59415	4.83867	1.00286	4.82486	1.4e-06	4.48e-05
FAM168A	1490.84	-0.0351955	0.100592	-0.349885	0.726425	0.852869
RELT	32.3177	0.914465	0.25863	3.5358	0.000406541	0.00492115
GALC	638.13	1.46539	0.340032	4.30958	1.64e-05	0.000345585
NOP58	6110.9	-0.050633	0.0872004	-0.580651	0.561476	0.741997
SZRD1	4023.78	-0.1589	0.107276	-1.48122	0.138547	0.321356
CUL1	5108.33	-0.146075	0.101979	-1.4324	0.15203	0.340294
FAM114A2	2813.73	0.159131	0.0850421	1.8712	0.0613177	0.18926
CYFIP2	659.638	1.86496	0.308739	6.04057	1.54e-09	1.81e-07
TAB2	5356.12	0.385056	0.162784	2.36544	0.0180085	0.0838811
GINM1	2448	0.205031	0.16227	1.26352	0.206403	0.409775
EIF2AK2	13802.5	-0.10832	0.124844	-0.867643	0.38559	0.59885
USP36	1062.62	0.0614861	0.0838645	0.733159	0.463461	0.666487
KMT2C	20134.3	0.0312707	0.111326	0.280893	0.778793	0.885338
MCOLN3	7545.68	-0.183702	0.249205	-0.737151	0.46103	0.664497
CCDC85A	1.25251	2.76391	1.44131	1.91763	0.0551575	0.176566
PUM2	19597.2	-0.151111	0.1053	-1.43505	0.151273	0.339183
MRPL43	282.744	0.150425	0.167445	0.898355	0.368996	0.584113
C4orf27	1159.65	-0.153163	0.0974172	-1.57224	0.115895	0.286968
ZFR	8732.29	-0.139519	0.060817	-2.29409	0.0217856	0.0948526
ZNF280C	679.355	0.0154086	0.126359	0.121943	0.902944	0.953277
PHF21B	2.30642	-0.307514	1.47248	-0.208841	0.834572	0.917546
TRAF1	160.986	1.60216	0.326699	4.90409	9.39e-07	3.24e-05
RC3H2	9136.82	-0.027205	0.10365	-0.262471	0.792959	0.893924
PCGF2	2010.38	-0.462418	0.14763	-3.13228	0.00173454	0.0153584
IL17RB	727.515	-0.0989437	0.0866738	-1.14156	0.253635	0.464376
TRAF3IP2	1065.2	-0.136875	0.0958609	-1.42785	0.153335	0.342066
GYG2	4646.84	-0.192671	0.17856	-1.07902	0.280578	0.494279
DCBLD2	65581.5	-0.484133	0.248546	-1.94786	0.0514316	0.169067
SOAT1	5468.08	0.0740557	0.109989	0.673298	0.500758	0.695748
PKP2	11.46	2.50667	0.632453	3.9634	7.39e-05	0.0012327
MSH4	26.716	-0.533178	0.380056	-1.40289	0.160649	0.352046
F7	37.3201	1.4342	0.695327	2.06263	0.0391477	0.141084
GDI2	28543.7	-0.104036	0.0976234	-1.06568	0.286567	0.50052
PRDM1	2549.34	1.41063	0.302776	4.65901	3.18e-06	8.85e-05
ATG5	1268.78	0.110756	0.0958926	1.155	0.248092	0.458176
TMCC3	163.165	1.02216	0.28837	3.5446	0.000393202	0.00478797
PITHD1	1513.4	0.0659712	0.129933	0.507732	0.611641	0.778965
MTA3	1329.81	-0.24475	0.0685396	-3.57093	0.00035572	0.00442665
USP13	4407.38	-0.337664	0.125802	-2.68409	0.00727273	0.0442089
ATP11B	14810.1	-0.0840817	0.0959375	-0.876421	0.380801	0.594413
LAMC2	29.7921	2.1506	0.429044	5.01253	5.37e-07	2.09e-05
CDK14	1636.52	-0.104362	0.153423	-0.680222	0.496364	0.692378
SEC61A1	5279.33	-0.111223	0.0884209	-1.25788	0.208434	0.412395
PPP1R12A	16370.5	-0.0712214	0.0824443	-0.863872	0.387658	0.601046
RASGRF1	17.0807	1.62213	0.452194	3.58726	0.000334176	0.00421366
CAMK2B	17.9475	0.291404	0.395651	0.736518	0.461415	0.664836
CROCC	64.5586	0.530609	0.229957	2.30742	0.0210312	0.0925871
POLR3E	566.321	-0.0984338	0.078348	-1.25637	0.208983	0.412951
ATP2B4	14791.3	-0.13363	0.125264	-1.06679	0.286068	0.500113
ZC3H11A	19715.1	-0.0474571	0.0647041	-0.733449	0.463285	0.666341
RIOK2	1716.08	-0.196348	0.0907077	-2.16463	0.0304162	0.119243
YIPF1	336.062	0.0774496	0.0947155	0.817707	0.413524	0.624364
NDC1	2208.4	-0.295938	0.0934035	-3.16838	0.0015329	0.013985
DGKG	732.184	-0.255303	0.141111	-1.80924	0.0704143	0.207459
FLYWCH1	32.6321	0.367435	0.266021	1.38122	0.16721	0.361136
UNKL	17.7015	0.740497	0.249338	2.96986	0.00297939	0.022982
TBXAS1	56.6136	0.276034	0.226785	1.21716	0.223542	0.430179
PARP12	271.702	0.638208	0.207122	3.08131	0.00206091	0.0174591
ALDH18A1	2624.42	-0.190231	0.0829294	-2.29389	0.0217967	0.0948596
TARBP1	2007.64	-0.0459464	0.12476	-0.368279	0.712665	0.844491
PET112	285.905	-0.0386626	0.139124	-0.277901	0.781089	0.886649
MXD1	1644.83	-0.0265289	0.146592	-0.180971	0.85639	0.930083
CDK17	2885.54	0.344578	0.110914	3.10672	0.00189177	0.0163963
DNAJC25	690.378	-0.140873	0.112245	-1.25505	0.20946	0.413658
SLC2A3	2384.86	0.466486	0.178206	2.61768	0.00885304	0.0507578
PSD	1.46619	1.50049	1.44985	1.03493	0.300702	0.516246
CTDP1	87.083	0.176225	0.145786	1.20879	0.226743	0.433798
YBX3	3645.67	-0.279039	0.0932973	-2.99085	0.002782	0.0218452
STYK1	13.8286	2.84432	0.670222	4.24385	2.2e-05	0.000440472
WNK1	46253.1	0.138511	0.135314	1.02363	0.306011	0.522096
RPS17P5	2.16753	-0.3802	0.987746	-0.384916	0.700299	0.83676
CCAR1	13838.3	0.119107	0.100778	1.18188	0.237253	0.445966
OGFR	53.0306	0.552489	0.253651	2.17815	0.0293949	0.116527
GNA15	22.5523	1.5169	0.529908	2.86258	0.00420211	0.0297305
CREB3L3	2.46897	4.42559	1.14163	3.87657	0.00010594	0.00166494
PIGV	137.194	-0.0665271	0.152461	-0.436355	0.662579	0.812219
PTPRU	45.4738	0.707589	0.352277	2.00861	0.0445783	0.15335
SNRNP40	768.435	-0.142969	0.111707	-1.27986	0.200596	0.402075
RIMBP2	16.837	1.27472	0.538639	2.36655	0.0179545	0.0836884
COL11A1	10070.9	0.32483	0.436688	0.743849	0.456968	0.661074
QSER1	18148.7	-0.264285	0.139114	-1.89978	0.0574617	0.181392
MPC1	264.516	0.223258	0.208055	1.07307	0.28324	0.497289
ACAA1	31.3915	0.432348	0.234545	1.84335	0.0652783	0.197391
BCAT1	1248.53	0.569794	0.176064	3.23629	0.00121093	0.0116142
HDAC7	1318.65	0.323867	0.120368	2.69063	0.00713167	0.0436201
LZTS1	695.633	-0.0633372	0.128485	-0.492955	0.622044	0.785866
PRDM6	65.9229	1.37956	0.376382	3.66532	0.000247032	0.0033157
SPAG4	1.26439	1.35218	0.958074	1.41135	0.158141	0.348678
NCKAP1	14805.7	-0.317822	0.12542	-2.53406	0.0112749	0.0602845
MRPS35	762.291	-0.228108	0.094655	-2.40989	0.0159574	0.0769232
GUCY1B3	436.717	1.22102	0.250299	4.87826	1.07e-06	3.61e-05
SFSWAP	2745.48	0.0493144	0.100979	0.488362	0.625293	0.787432
TNK2	63.0048	0.384908	0.243923	1.57799	0.114568	0.284956
MON2	5028.85	-0.0368283	0.0597991	-0.615868	0.537982	0.725414
CDH3	27.9237	1.22742	0.455809	2.69283	0.00708474	0.0434427
GPBP1	12356.5	0.0108489	0.0789666	0.137386	0.890726	0.947105
DGAT2	49.9079	-0.234035	0.246916	-0.947833	0.343214	0.560688
ZNF112	483.159	-0.317118	0.111289	-2.84951	0.0043787	0.0306038
CS	9877.32	-0.270873	0.103944	-2.60596	0.0091617	0.0519462
ELMO2	1067.26	0.070142	0.0761408	0.921214	0.356939	0.57278
WAPAL	16327.4	-0.0332629	0.116322	-0.285956	0.774912	0.883363
VMP1	13142.4	0.236617	0.114573	2.06521	0.0389035	0.140543
APPBP2	8058.5	-0.164874	0.0870696	-1.89359	0.0582797	0.183108
POLD1	9.83671	1.41723	0.573528	2.47107	0.0134709	0.0683108
SEZ6	1.52351	1.20701	0.962994	1.25339	0.210063	0.41441
EIF4B	47243.3	-0.26069	0.0986031	-2.64384	0.0081972	0.0481053
SLC6A16	56.4592	0.731663	0.287224	2.54736	0.0108542	0.0586588
GLTSCR1	139.935	0.134065	0.177876	0.753696	0.451032	0.655977
SPHK2	21.6181	0.559984	0.41592	1.34638	0.178181	0.374694
RPL18	3672.52	-0.21761	0.123109	-1.76762	0.0771252	0.220146
CA11	534.374	0.434065	0.172937	2.50996	0.0120746	0.0634352
ISOC2	15.029	0.509005	0.406829	1.25115	0.210879	0.415426
U2AF2	151.876	0.193652	0.138842	1.39476	0.163087	0.355633
EPN1	179.388	0.315427	0.174116	1.81159	0.0700494	0.20668
MED29	1155.41	0.0782969	0.0561388	1.3947	0.163106	0.355646
AHRR	3.45157	-0.262281	0.757098	-0.346429	0.72902	0.854245
ZNF275	757.314	0.0532336	0.129144	0.412205	0.680189	0.824077
MTMR1	805.876	0.0647139	0.073114	0.885109	0.376098	0.590162
GPC1	69.1416	-0.882118	0.221867	-3.97588	7.01e-05	0.00118088
ADCK1	50.4244	-0.262479	0.228258	-1.14992	0.250176	0.460733
HAGH	356.421	-0.11053	0.102845	-1.07473	0.282497	0.496504
RNF4	1609.15	0.0623805	0.0916572	0.680585	0.496134	0.692249
CASP8	932.881	0.78479	0.184649	4.25018	2.14e-05	0.000430716
LIMCH1	3655.51	-0.124226	0.0938624	-1.32349	0.185672	0.384163
ASUN	2497.88	-0.20428	0.105488	-1.93653	0.0528032	0.171964
TM7SF3	9434.23	-0.268734	0.11135	-2.41342	0.0158034	0.0764157
SPA17	56.8934	-0.54194	0.208681	-2.59698	0.00940488	0.052886
TSPAN32	1.34602	1.83273	1.06729	1.71718	0.0859461	0.236532
WISP2	116.151	0.438935	0.208076	2.10949	0.034902	0.130493
DMRT3	19.1393	1.94041	0.459104	4.22651	2.37e-05	0.000470147
ST3GAL6	14929.5	-0.2377	0.173445	-1.37046	0.170542	0.365754
ATP2C2	1.32489	-0.417427	0.871904	-0.478754	0.632114	0.792057
NGFR	165.539	-0.2589	0.241364	-1.07266	0.283426	0.497452
CDON	2276.1	0.132617	0.0989291	1.34052	0.180076	0.376941
TAF2	4609.89	0.0012428	0.0942762	0.0131825	0.989482	0.994634
HIPK2	6028.79	0.201922	0.167455	1.20583	0.227884	0.435108
TNPO3	2430.86	-0.192335	0.0692054	-2.77919	0.00544944	0.0360004
RFXANK	42.5497	-0.187938	0.251306	-0.747846	0.454553	0.658875
TMEM161A	26.3897	-0.212007	0.275445	-0.769689	0.441485	0.647791
LPAR2	45.8471	1.50098	0.368225	4.07626	4.58e-05	0.000826105
CTSA	1587.99	-0.0472934	0.0850175	-0.556278	0.578021	0.754306
SUGP2	1378.96	0.0785144	0.0937243	0.837716	0.40219	0.614319
SLC12A2	8428	-0.257369	0.12168	-2.11513	0.0344191	0.129214
SNX24	1031.59	-0.158906	0.127424	-1.24707	0.212372	0.416997
EYA2	150.876	-0.303882	0.190112	-1.59843	0.109947	0.277686
CNN2	438.282	0.501964	0.170289	2.94772	0.00320128	0.0242996
ABCA7	9.00395	1.06621	0.589532	1.80858	0.0705165	0.207668
SNCAIP	25.597	2.00927	0.546589	3.67602	0.000236905	0.00320362
DDX20	1495.78	-0.141067	0.11248	-1.25415	0.209787	0.414057
BTBD1	8202.45	-0.34341	0.100406	-3.4202	0.000625746	0.00700947
FAR2	2696.85	-0.126839	0.0685983	-1.84901	0.0644558	0.195681
BCAS1	12.6388	2.63432	0.536521	4.91001	9.11e-07	3.16e-05
POU1F1	4.96927	0.134403	0.77292	0.17389	0.861952	0.933119
CHI3L2	7.28584	3.7985	0.670401	5.66602	1.46e-08	1.08e-06
SBNO2	38.8012	0.763918	0.310292	2.46193	0.0138191	0.0695969
PMS1	3313.82	-0.00521279	0.0730234	-0.0713852	0.943091	0.972898
HMG20B	52.5038	0.0583779	0.226864	0.257325	0.796928	0.895956
CALCRL	908.545	1.52927	0.244479	6.25523	3.97e-10	6.33e-08
TAF11	990.085	-0.318978	0.105531	-3.0226	0.00250617	0.0202094
ANKS1A	5547.16	-0.411327	0.155863	-2.63903	0.00831442	0.0486539
AP3D1	2319.67	-0.0295824	0.0957206	-0.309049	0.757284	0.87264
ZNF76	67.1084	0.431457	0.167254	2.57965	0.00989003	0.0547885
SLC9A3R2	438.087	-0.270439	0.116723	-2.31694	0.0205071	0.0911833
NTHL1	6.01624	-0.327165	0.632203	-0.517499	0.604808	0.774013
UHRF1BP1	3693.66	-0.155252	0.119395	-1.30032	0.19349	0.394155
GNAI3	10498.5	-0.105877	0.0937525	-1.12932	0.258762	0.470689
IPO5	19633.9	-0.277807	0.0660902	-4.20345	2.63e-05	0.00051198
OAT	3149.73	-0.196079	0.0993819	-1.97298	0.0484975	0.162265
WDR3	3585.51	-0.197667	0.0832035	-2.3757	0.0175157	0.0822472
PKN2	13211.4	-0.197706	0.106636	-1.85403	0.0637351	0.194312
WDR18	4.97977	0.278142	0.588747	0.47243	0.63662	0.795044
TRAM2	9123.85	-0.243425	0.164062	-1.48374	0.137878	0.320415
NTN1	4.41948	0.494047	0.562003	0.879082	0.379357	0.593093
MCM10	805.75	-0.239305	0.153521	-1.55878	0.119048	0.292305
DGKA	1248.48	0.830615	0.174395	4.76284	1.91e-06	5.76e-05
ERBB3	21695.8	-0.355461	0.1713	-2.07508	0.037979	0.13831
ROPN1	257.7	-0.183386	0.186109	-0.98537	0.324442	0.540765
ANKRD44	1603.22	0.49447	0.134328	3.68106	0.000232266	0.0031605
KARS	5652.55	-0.0225032	0.0843219	-0.266872	0.789567	0.89179
ADAT1	444.706	-0.160023	0.111855	-1.43062	0.152539	0.340976
PDIA5	225.1	0.406224	0.151493	2.68147	0.00733003	0.044378
TBC1D22B	508.546	-0.0937912	0.118632	-0.790609	0.429172	0.637194
NDUFB4	650.88	0.00502691	0.0878042	0.0572513	0.954345	0.977909
SPEN	11790.7	0.000755231	0.107246	0.00704203	0.994381	0.99718
MYLK	2882.1	0.554542	0.211169	2.62606	0.00863806	0.0498903
ZC3H15	14695.5	-0.0867204	0.0917744	-0.944931	0.344694	0.562244
MAP2K4	2331.62	0.0760994	0.106837	0.712295	0.476282	0.677646
TMEM206	670.212	0.0458868	0.121873	0.376513	0.706536	0.84048
SNAP91	12.6779	4.54658	1.36344	3.33463	0.000854122	0.00899106
SLK	32055.4	-0.137897	0.146251	-0.942882	0.345741	0.563227
CYB5R4	314.899	2.12359	0.334291	6.35251	2.12e-10	3.87e-08
COL17A1	18.6886	2.85897	0.58955	4.8494	1.24e-06	4.08e-05
GSTO2	6.97183	0.159058	0.50853	0.312781	0.754447	0.870727
SEC61A2	1101.24	0.130394	0.156481	0.833285	0.404684	0.616784
PRKCQ	129.306	2.37172	0.426735	5.55782	2.73e-08	1.81e-06
TLE2	17.7019	-0.551957	0.339792	-1.6244	0.104291	0.267975
ASB1	704.799	-0.0678368	0.111448	-0.608684	0.542734	0.728687
FAM107B	2104.07	1.08757	0.237977	4.57007	4.88e-06	0.000125367
ME1	324.72	1.02667	0.347747	2.95234	0.00315371	0.0240276
TBC1D1	5028.04	0.133701	0.0870069	1.53667	0.124374	0.300072
CDK13	4409.79	-0.105454	0.0951406	-1.1084	0.267688	0.480407
MTHFD2	2940.48	-0.412143	0.174248	-2.36527	0.018017	0.0838977
SLC9A7	116.459	1.48122	0.398665	3.71546	0.000202837	0.00283535
FOXJ2	1569.58	-0.135407	0.11284	-1.19999	0.230144	0.437722
YBX1	70572.8	-0.236968	0.0944129	-2.50991	0.0120761	0.0634352
PDE4A	53.8094	0.183167	0.219049	0.836193	0.403046	0.615132
PPP2R5A	2777.44	-0.0535839	0.0805958	-0.664847	0.506148	0.700281
CTNNA2	484.793	-0.488029	0.219738	-2.22096	0.0263537	0.107658
ELAVL1	1350.88	-0.134284	0.0552344	-2.43116	0.0150504	0.0739555
TIE1	37.3947	2.44115	0.579166	4.21494	2.5e-05	0.000489458
DIP2B	7213.16	-0.190579	0.0952025	-2.00183	0.0453028	0.155002
SMARCD1	809.998	-0.267731	0.0794993	-3.36771	0.000757942	0.00816903
KDM4A	1047.43	0.181341	0.0811933	2.23345	0.0255192	0.105249
NFYC	2220.46	-0.116025	0.106066	-1.0939	0.274	0.48706
ZMYND12	72.1113	0.156681	0.296239	0.528902	0.596874	0.768534
ASPM	4889.09	-0.300732	0.185355	-1.62246	0.104705	0.268727
CD84	2352.31	1.66364	0.339631	4.89839	9.66e-07	3.33e-05
ELOVL1	479.021	0.00884296	0.107138	0.0825379	0.934219	0.969101
SPI1	123.815	1.76854	0.406069	4.35529	1.33e-05	0.000290935
ZNRD1	444.898	-0.0855577	0.143334	-0.596911	0.550567	0.734245
MPPED2	16.4717	1.81628	0.784185	2.31614	0.0205505	0.0912696
CLDN18	15.0615	-0.35914	0.364335	-0.98574	0.324261	0.540597
ZBTB11	3759.01	-0.0325078	0.0893403	-0.363865	0.715959	0.846668
ATXN3	4303.27	-0.110054	0.0626553	-1.7565	0.0790026	0.223576
GOLGA5	2932.68	-0.00517469	0.0770581	-0.0671531	0.94646	0.974512
FGFR2	63.3376	1.82571	0.714883	2.55386	0.0106536	0.0579153
LRRC40	1985.93	-0.106909	0.107536	-0.994171	0.32014	0.536952
ISOC1	696.424	0.00459611	0.130224	0.0352939	0.971845	0.985972
EML1	169.468	0.863726	0.296127	2.91674	0.00353705	0.0262794
TRMT11	656.88	0.0232139	0.126748	0.183151	0.85468	0.929151
THUMPD1	5388.42	-0.18598	0.107793	-1.72534	0.0844664	0.233958
MSANTD3	1044.21	-0.267112	0.129723	-2.05909	0.0394852	0.141703
KIF26A	21.0223	0.170954	0.417431	0.409537	0.682145	0.825284
ATG2B	3849.98	-0.0452674	0.0742949	-0.609294	0.542329	0.728364
ARFGEF1	7618.21	0.0208087	0.0732963	0.283898	0.776489	0.884064
ZFAT	756.235	0.12076	0.0929111	1.29973	0.193692	0.394447
MTFR1	1359.15	-0.191004	0.0657801	-2.90367	0.00368814	0.0270695
STAG3	34.9543	1.53461	0.45713	3.35706	0.000787769	0.00842236
FECH	1217.7	-0.161546	0.0850005	-1.90054	0.0573629	0.181295
MYO9A	6581.74	-0.124569	0.103989	-1.1979	0.230955	0.438564
DDX3Y	1.78652	0.0836039	0.73867	0.113182	0.909887	0.956443
PFKP	794.227	-0.0790211	0.0830815	-0.951127	0.34154	0.55898
IDI1	3219.68	-0.0352231	0.10874	-0.323921	0.745998	0.865023
SP100	4296.98	0.33313	0.108894	3.05922	0.00221917	0.0184536
KLF6	11975.3	-0.0705086	0.089533	-0.787515	0.430981	0.638491
PPAP2A	324.547	0.012065	0.130917	0.092157	0.926573	0.964926
NEO1	2439.12	-0.435166	0.231672	-1.87837	0.0603309	0.18719
TRAM1	8995.17	-0.104902	0.0957596	-1.09548	0.273308	0.48642
PHKA1	55.2033	2.08777	0.613519	3.40295	0.000666625	0.00737579
TNFRSF1A	1467.71	0.18263	0.146538	1.24629	0.212657	0.417341
CACNB1	71.2888	0.310603	0.179763	1.72785	0.0840159	0.233098
EVI5	5806.2	-0.188282	0.105391	-1.7865	0.0740176	0.21419
STOML1	19.6578	0.0877475	0.402549	0.21798	0.827445	0.913412
PKM	6240.2	0.00109898	0.14218	0.00772955	0.993833	0.996871
DHX29	3420.93	-0.121585	0.0918989	-1.32303	0.185826	0.384333
DNTTIP2	15901.9	-0.157088	0.115824	-1.35627	0.175012	0.371158
METTL22	47.7086	-0.0138547	0.279448	-0.0495786	0.960458	0.980722
TP53BP1	5988.03	-0.1094	0.0562896	-1.94351	0.0519542	0.17026
TRO	174.095	-0.0823606	0.192343	-0.428196	0.668508	0.816647
RRP15	6279.66	-0.298971	0.116143	-2.57415	0.0100487	0.0553955
RHOA	102425	-0.110239	0.100125	-1.10102	0.270889	0.483441
DHX8	2685.97	-0.0589878	0.0630661	-0.935332	0.349617	0.566876
PMS2P4	140.191	-0.0648599	0.183021	-0.354386	0.72305	0.850517
PRKCZ	160.351	-0.284651	0.182274	-1.56167	0.118366	0.291221
ZFY	1.26704	1.09338	0.874631	1.2501	0.211262	0.415777
IARS2	15261.7	-0.27591	0.0930984	-2.96364	0.00304027	0.023384
SYT1	239.644	-1.02369	0.445983	-2.29536	0.0217127	0.0947259
NAV3	921.199	-0.142854	0.164224	-0.869874	0.384369	0.597651
IDH3G	283.44	-0.0449861	0.104303	-0.431301	0.66625	0.815046
ROGDI	25.3663	0.278956	0.318901	0.87474	0.381716	0.595053
PDZD4	35.7282	0.0424694	0.234657	0.180985	0.856379	0.930083
ROCK1	25533.7	0.040759	0.111703	0.364887	0.715196	0.846156
CBFB	8803.27	0.0165591	0.0674739	0.245415	0.806135	0.901597
PDK3	799.45	0.0752494	0.120076	0.626682	0.530868	0.719828
HYAL2	91.8378	0.199295	0.194039	1.02709	0.304378	0.520345
HDAC4	757.55	-0.00906528	0.108029	-0.0839151	0.933124	0.96836
RASSF1	342.016	-0.00189328	0.12192	-0.0155288	0.98761	0.993748
FGFR3	10.5512	-0.151878	0.512305	-0.29646	0.766879	0.878805
IFI35	62.6833	0.208614	0.292996	0.712002	0.476463	0.677686
HEATR6	561.538	-0.171573	0.0803434	-2.1355	0.0327205	0.124896
COASY	221.112	-0.10279	0.161253	-0.637443	0.523836	0.714622
PLEKHH3	9.29719	0.208021	0.413203	0.503436	0.614658	0.780812
MEF2A	6314.61	-0.14201	0.0894468	-1.58764	0.112367	0.281828
OTUD5	1096.19	0.132625	0.0965161	1.37413	0.169403	0.36419
TFE3	944.832	0.0928558	0.106093	0.875228	0.38145	0.594848
TBC1D25	225.232	-0.0353289	0.107349	-0.329102	0.742078	0.862731
ACSL4	15478.7	-0.124404	0.0807222	-1.54113	0.123285	0.298418
INPP5A	148.644	-0.15503	0.135381	-1.14514	0.252153	0.462833
GPKOW	464.631	-0.0907216	0.122142	-0.742755	0.45763	0.661544
GRIPAP1	495.423	0.411418	0.203199	2.02471	0.0428973	0.149705
FTSJ1	450.616	-0.0967695	0.111812	-0.865463	0.386785	0.600251
PRR11	587.365	-0.353103	0.184704	-1.91173	0.0559108	0.178292
REEP1	66.173	-0.423403	0.383292	-1.10465	0.269313	0.482081
ATP11A	960.046	0.489984	0.296353	1.65338	0.0982536	0.257749
POLR1A	2933.79	-0.178712	0.0759581	-2.35276	0.0186345	0.0856144
LAPTM4A	36161.5	-0.0921697	0.0999806	-0.921877	0.356593	0.572539
TTC7A	192.266	0.677594	0.213142	3.17907	0.00147749	0.0136163
IP6K2	1353.71	0.0519145	0.0699143	0.742545	0.457757	0.661641
STON1.GTF2A1L	3.68144	1.79826	0.664036	2.70807	0.00676758	0.0420214
SRBD1	1020.52	0.0107066	0.0966844	0.110737	0.911825	0.957238
CYFIP1	6586.31	-0.0468291	0.116427	-0.402219	0.687523	0.828254
KIF2A	12704.5	0.0914427	0.092407	0.989564	0.322387	0.538822
RASGRP2	83.1947	3.48957	0.502398	6.94582	3.76e-12	1.36e-09
PSME4	4960.1	0.028045	0.0708501	0.395836	0.692226	0.831477
IFT80	742.928	-0.220535	0.103782	-2.12498	0.0335881	0.126963
SIRT2	159.411	-0.388568	0.129428	-3.00219	0.00268045	0.0212229
ERLEC1	2909.33	-0.000752013	0.0693256	-0.0108476	0.991345	0.995943
PPP2R5B	20.3856	0.936777	0.378874	2.47253	0.0134161	0.0681326
PYGM	1.3617	1.74797	1.23283	1.41785	0.156233	0.34607
PAGE1	1.94811	-0.542444	1.4796	-0.366616	0.713906	0.845371
MAST4	593.422	1.21594	0.24485	4.96608	6.83e-07	2.52e-05
GPR116	892.807	1.38722	0.265264	5.22958	1.7e-07	8.03e-06
SDK2	15.876	2.92218	0.683369	4.27614	1.9e-05	0.000392622
NUP133	1814.62	-0.0444353	0.0554855	-0.800845	0.423221	0.632305
NUCKS1	39855.8	-0.207379	0.0922424	-2.2482	0.0245636	0.102733
VPS35	10525.2	-0.0898948	0.0925056	-0.971777	0.331162	0.548055
DNAJA2	6665.16	-0.0919715	0.0686555	-1.33961	0.180373	0.377329
BCL3	22.3816	1.01982	0.500945	2.03579	0.0417716	0.146862
KCNAB2	130.054	1.33527	0.309126	4.31951	1.56e-05	0.000331985
ABCC9	785.338	1.96135	0.314806	6.23033	4.65e-10	7.25e-08
GAL	7.57965	1.21233	0.897752	1.35041	0.176885	0.37308
CLEC2D	591.116	1.65889	0.226906	7.31092	2.65e-13	2.02e-10
FUNDC1	455.719	-0.124301	0.101935	-1.21942	0.222686	0.429152
MAOB	170.995	2.25199	0.439717	5.12145	3.03e-07	1.3e-05
RORA	3558.35	0.483307	0.188423	2.56501	0.0103172	0.0564802
TGFBR3	4029.13	-0.238851	0.0916376	-2.60647	0.00914805	0.051902
KIAA1107	171.321	0.655663	0.257838	2.54293	0.0109928	0.059216
PLA2G10	2.11932	0.518423	0.989394	0.52398	0.600292	0.771201
ATP1B3	14786.3	-0.265033	0.113837	-2.32818	0.0199024	0.0895022
NEDD4	2969.28	-0.286891	0.12192	-2.35311	0.0186172	0.0855645
PIGB	1007.87	-0.188927	0.0916167	-2.06215	0.0391936	0.141084
MAPK6	12644.4	-0.243949	0.0899218	-2.7129	0.0066697	0.0416064
GNB5	341.736	-0.145157	0.137224	-1.05781	0.29014	0.504122
RAB27A	2319.34	0.405306	0.186361	2.17485	0.0296414	0.117189
CECR5	173.7	-0.182656	0.176224	-1.0365	0.299969	0.515418
UFD1L	897.832	0.112801	0.111098	1.01533	0.30995	0.526389
LRP6	13224	-0.27791	0.12826	-2.16676	0.0302531	0.118871
GUCY2C	10.07	0.94416	0.520156	1.81515	0.0695011	0.205632
PHRF1	180.305	0.226758	0.149904	1.51269	0.130358	0.308914
IKBKAP	3101.57	-0.187222	0.076367	-2.45161	0.0142218	0.0709968
NUCB2	7184.32	-0.0592699	0.17027	-0.348094	0.72777	0.853601
PFN2	4831.22	-0.306604	0.114142	-2.68616	0.00722789	0.0440367
PTPN3	57.2488	0.037632	0.433317	0.0868463	0.930794	0.966947
SPTB	3.7005	0.127578	0.758687	0.168156	0.86646	0.935528
DAPP1	314.085	2.08842	0.33885	6.16328	7.13e-10	1e-07
FGF10	32.6289	3.89755	0.929179	4.19462	2.73e-05	0.000531172
SLC44A1	41041.8	-0.435764	0.140985	-3.09084	0.00199588	0.0170055
TMEM260	1094.88	-0.079131	0.0895721	-0.883434	0.377002	0.591016
SMG6	759.121	0.15943	0.108336	1.47163	0.14112	0.325023
EXOC5	6352.36	-0.134027	0.0932464	-1.43734	0.150622	0.338423
CLTCL1	63.3382	-0.239781	0.292032	-0.821079	0.411601	0.622697
FSTL3	90.0061	0.10776	0.196219	0.54918	0.582882	0.757593
DGCR2	315.901	0.0124098	0.155255	0.0799319	0.936291	0.970266
RNF126	11.3045	-0.168273	0.424048	-0.396826	0.691496	0.831236
MNT	497.029	-0.0840369	0.11702	-0.718143	0.472669	0.674482
ZXDC	535.001	0.0832958	0.0784532	1.06173	0.28836	0.50257
JMJD6	552.521	-0.126003	0.0947211	-1.33025	0.183435	0.381073
POLB	774.252	-0.13545	0.0996307	-1.35952	0.173981	0.369856
ST6GALNAC1	2.63933	2.49951	1.37643	1.81593	0.0693809	0.205413
WIPI1	767.031	-0.211557	0.10468	-2.02098	0.0432817	0.150379
GBA2	131.094	0.286835	0.196747	1.45789	0.144871	0.330151
NDST1	723.056	0.27983	0.133225	2.10043	0.0356912	0.132459
ASNS	646.994	-0.440566	0.219255	-2.00938	0.0444968	0.153129
AP3M2	1771.25	-0.31197	0.139695	-2.23322	0.0255344	0.105288
ST6GALNAC2	2619.72	-0.237197	0.160593	-1.47701	0.139672	0.323
PABPC1	174133	-0.0684355	0.157896	-0.433421	0.664709	0.814082
TESK2	272	0.152157	0.168968	0.900509	0.367849	0.582918
C16orf80	1628.35	-0.16155	0.123228	-1.31098	0.189865	0.38942
CSNK2A2	13055.8	-0.255679	0.120293	-2.12546	0.0335479	0.126909
PTPN21	2157.34	-0.387917	0.116631	-3.32603	0.000880917	0.00918686
EIF2B3	758.817	-0.099819	0.0948863	-1.05199	0.292806	0.507387
CAMK2A	3.67104	3.67568	0.951545	3.86285	0.00011207	0.00174511
TCOF1	871.198	0.132552	0.0994765	1.3325	0.182697	0.380102
CDC42	13415	0.0899269	0.0989271	0.909022	0.363339	0.578281
OSBPL3	3831.71	-0.0709494	0.111853	-0.634312	0.525877	0.715757
SLC12A3	4.14829	2.39192	0.729407	3.27927	0.00104078	0.0104129
RAD18	3075.02	-0.288608	0.149189	-1.93451	0.0530505	0.172374
ATP2B1	9357.5	-0.0888367	0.0625547	-1.42014	0.155566	0.345264
NCK2	1645.39	-0.095808	0.113124	-0.846932	0.397033	0.609516
MAP4K4	32210.8	0.0224282	0.0726227	0.308831	0.75745	0.872643
MGAT4A	2509.56	0.930609	0.260193	3.57661	0.000348077	0.00435186
RPL31	27706.7	-0.248612	0.133801	-1.85807	0.0631587	0.193007
WDR1	4603.31	-0.136724	0.06133	-2.22932	0.0257928	0.106065
SNX13	5158.52	-0.0475012	0.089117	-0.533021	0.594019	0.766126
ARHGAP10	1983.44	0.138357	0.06462	2.14109	0.0322666	0.123869
RPS6KA2	373.298	2.17364	0.368452	5.89938	3.65e-09	3.5e-07
ING3	1113.73	-0.108933	0.109675	-0.993234	0.320596	0.537345
VASH1	206.561	0.957585	0.235831	4.06046	4.9e-05	0.00087515
LMCD1	879.715	0.283534	0.154447	1.8358	0.0663875	0.199702
WBSCR22	789.505	-0.217035	0.141987	-1.52855	0.126376	0.302792
SEL1L	28527.9	-0.0960798	0.10963	-0.876397	0.380814	0.594413
TRIP13	307.185	-0.323048	0.166617	-1.93886	0.0525183	0.171417
ATP6AP1	1668.5	0.0394027	0.122624	0.32133	0.74796	0.86643
TCF3	590.934	0.0309735	0.08944	0.346305	0.729114	0.854245
TRIB2	19901.5	-0.354127	0.15162	-2.33562	0.0195109	0.0883461
DAZAP1	613.854	-0.00587384	0.0860347	-0.0682729	0.945568	0.97389
MBD3	7.57569	0.161209	0.558792	0.288496	0.772967	0.88201
HLTF	4593.52	-0.274769	0.0903871	-3.03991	0.00236647	0.019382
FAM50A	663.589	-0.0288523	0.119313	-0.24182	0.80892	0.903196
FAM3A	48.0878	0.604703	0.277955	2.17555	0.0295892	0.117035
CPSF1	142.726	-0.00858772	0.204193	-0.0420569	0.966453	0.983895
CYBRD1	19143.5	-0.123253	0.14261	-0.864266	0.387442	0.600828
CDH19	30272.1	-0.483528	0.216092	-2.23761	0.0252468	0.104432
PDCD2	1227.98	0.171779	0.0773204	2.22166	0.0263066	0.107572
SLC6A15	4274.32	-0.614387	0.271944	-2.25924	0.0238685	0.100701
RDH11	1632.07	-0.109155	0.0753315	-1.449	0.147337	0.333433
PRKACA	791.945	0.0312827	0.082698	0.378277	0.705225	0.839858
LPHN1	190.171	-0.23001	0.107875	-2.13218	0.0329917	0.125535
ACTN1	6173.67	-0.321705	0.128673	-2.50017	0.0124134	0.0646597
ZFYVE26	2336.94	-0.0584254	0.0781095	-0.747993	0.454464	0.658875
RPS6KA6	52.3882	-1.06875	0.62698	-1.70459	0.0882704	0.240764
EPN2	189.392	-0.269606	0.133718	-2.01622	0.043777	0.151509
PTPN18	4563.26	0.10756	0.124442	0.864338	0.387402	0.600828
LIMS2	45.7039	1.42695	0.376808	3.78693	0.000152518	0.00224878
ASIC4	1.79384	-3.28861	1.29056	-2.54821	0.0108277	0.0585444
SPEG	10.6031	-0.544632	0.454946	-1.19713	0.231254	0.438871
LNX1	48.3365	0.208448	0.264319	0.788625	0.430331	0.638071
ALDH3A2	6164.6	-0.250838	0.103785	-2.41691	0.0156531	0.0759783
TFRC	3100.64	0.672872	0.175983	3.82351	0.000131566	0.00198376
SREBF1	78.1093	0.274589	0.149634	1.83507	0.0664951	0.19989
TRPC5	3.00918	0.417883	1.02524	0.407594	0.683572	0.826004
AFF4	27400.4	-0.164134	0.102124	-1.60721	0.108009	0.274389
UBE2D1	913.82	0.20915	0.119084	1.75632	0.0790331	0.223604
MPP5	4513.54	-0.295544	0.119005	-2.48347	0.0130109	0.0667662
RHOBTB1	1000.85	0.00260396	0.140615	0.0185184	0.985225	0.992639
ASAH2C	4.31109	0.0796706	0.443262	0.179737	0.857359	0.930447
SMC1A	19608.5	0.207007	0.0785486	2.6354	0.00840393	0.0489305
HSD17B10	200.01	0.0935296	0.163026	0.573711	0.566164	0.745313
MARK2	558.454	0.192152	0.09498	2.02308	0.0430649	0.150057
HMMR	2172.79	-0.297008	0.184565	-1.60923	0.107566	0.273723
CHFR	105.192	0.632368	0.19147	3.30271	0.000957567	0.00973676
TRHDE	3.00617	1.83495	1.37272	1.33672	0.181315	0.378444
P4HA2	730.342	-0.153783	0.138737	-1.10845	0.267668	0.480407
FCGR2B	113.838	0.611425	0.294724	2.07457	0.0380265	0.138388
NFATC3	1525.53	0.278388	0.119603	2.32761	0.019933	0.0895724
TRNT1	2228.59	-0.152714	0.0797854	-1.91406	0.0556124	0.177596
ACADVL	973.619	0.0240125	0.183497	0.13086	0.895886	0.950014
STK10	1949.97	-0.0225451	0.0746661	-0.301946	0.762694	0.876486
FBXW11	8222.61	-0.209848	0.109527	-1.91595	0.0553715	0.177017
ACAP1	59.4059	1.60884	0.340208	4.72898	2.26e-06	6.6e-05
CRMP1	870.664	0.0623716	0.19086	0.326792	0.743825	0.864007
EVC	506.544	-0.209898	0.09008	-2.33013	0.0197992	0.089212
DERL2	1141.59	-0.0375866	0.100714	-0.373201	0.708999	0.842019
SIDT1	161.218	2.36018	0.306023	7.71244	1.23e-14	1.93e-11
NDE1	1103.75	-0.0556144	0.127295	-0.436895	0.662187	0.812065
MRVI1	90.1387	0.995898	0.291216	3.41979	0.000626684	0.00701543
TMEM38A	4.21556	0.86348	0.707569	1.22035	0.222333	0.428658
AP1M1	165.169	0.28844	0.146086	1.97445	0.0483309	0.161891
PVR	1964.6	-0.37665	0.140034	-2.6897	0.00715164	0.0436709
IKBKG	1.42355	1.59398	0.934721	1.7053	0.0881384	0.240524
XRCC1	5034.48	-0.180367	0.136471	-1.32165	0.186284	0.385009
SCARB1	434.392	-0.0171126	0.132957	-0.128708	0.897589	0.951025
MCM2	599.769	-0.144677	0.149993	-0.964564	0.334763	0.551958
MOV10L1	2.23192	1.37604	1.05734	1.30141	0.193118	0.393837
PANX2	3.14388	-1.12818	0.835972	-1.34955	0.177162	0.373467
SELO	7.34563	0.169634	0.384033	0.441717	0.658694	0.809856
TP63	33.649	1.69256	0.684664	2.4721	0.0134321	0.068166
ALPK1	971.006	0.446378	0.124211	3.59372	0.000325988	0.00413615
LLGL2	10.6364	-0.0639153	0.512919	-0.124611	0.900832	0.952642
PDE8A	1658.35	-0.123571	0.0892826	-1.38405	0.166344	0.36017
CLCN4	38.9834	2.11032	0.495017	4.26313	2.02e-05	0.000410709
NLE1	159.744	-0.42597	0.161285	-2.6411	0.00826371	0.0484291
SDHA	1751.33	-0.0240951	0.0928645	-0.259465	0.795276	0.895089
SMARCE1	7630.36	-0.123758	0.0989198	-1.2511	0.210899	0.415426
GSDMB	121.226	1.54174	0.350801	4.39491	1.11e-05	0.000249796
KDM5A	14089.9	0.0557814	0.0672879	0.828996	0.407107	0.61887
ADAM11	4.12212	-1.64318	0.68955	-2.38298	0.0171733	0.0811401
PPP2R3A	1746.62	-0.224362	0.139348	-1.61008	0.107381	0.273469
FERMT2	5594.22	-0.316003	0.116895	-2.7033	0.00686546	0.0424696
ABCB11	1.40229	3.61834	1.1032	3.27986	0.00103858	0.0103972
DHRS9	47.3853	3.63674	0.935237	3.88858	0.000100834	0.00160103
CD5L	3.23935	2.24539	1.32222	1.6982	0.0894703	0.242795
PTGS2	255.152	1.24645	0.286076	4.35704	1.32e-05	0.000289563
IGF2BP2	2342.44	-0.298928	0.168389	-1.77522	0.0758611	0.21754
MAP3K13	1149.16	-0.139696	0.0922555	-1.51423	0.129968	0.308484
ST6GAL1	7494.53	-0.070775	0.0907215	-0.780135	0.435311	0.642375
TBX21	54.2248	2.86076	0.737883	3.87699	0.000105759	0.00166434
VDAC1P1	26.3041	0.0167593	0.22545	0.0743372	0.940742	0.971669
FRY	498.157	0.760284	0.254703	2.98498	0.00283595	0.0221391
PICALM	21564.9	-0.239329	0.0695259	-3.4423	0.0005768	0.00655898
NSF	1842.51	-0.0475635	0.102415	-0.464419	0.642348	0.799238
GLI2	27.1621	2.56209	0.507833	5.04514	4.53e-07	1.83e-05
CLASP1	22515.8	-0.0636472	0.0930351	-0.68412	0.493899	0.690541
MRPS34	112.17	-0.12279	0.148269	-0.828153	0.407584	0.619328
NOTCH3	293.983	1.05518	0.2513	4.19888	2.68e-05	0.000521648
CLNS1A	5852.4	-0.222954	0.0962652	-2.31603	0.0205564	0.0912808
TEAD2	520.019	-0.185344	0.127972	-1.44832	0.147529	0.333753
EED	1949.93	0.258007	0.0990715	2.60425	0.00920755	0.0521174
CDHR2	2.33704	0.845912	0.683973	1.23676	0.216176	0.421792
TSG101	2601.77	-0.212672	0.112708	-1.88694	0.0591685	0.18494
C17orf85	2434.36	0.111098	0.110298	1.00726	0.313812	0.530108
ATP2A3	40.4702	3.06341	0.527057	5.8123	6.16e-09	5.42e-07
CA12	90.2998	1.91604	0.387588	4.9435	7.67e-07	2.76e-05
MGLL	69.158	1.90819	0.428209	4.4562	8.34e-06	0.000195656
NTN4	1695.7	0.0529722	0.184101	0.287735	0.77355	0.882264
BCS1L	153.169	-0.0269571	0.205405	-0.131239	0.895586	0.949843
NUAK1	744.459	1.11132	0.367471	3.02424	0.00249261	0.0201305
DPP8	11357.9	-0.12075	0.0824044	-1.46533	0.14283	0.327234
SLC24A1	1473.58	-0.107483	0.0782925	-1.37284	0.169802	0.364712
ZNF532	1180.29	0.655811	0.163547	4.00992	6.07e-05	0.00104474
SCARF1	30.8622	1.91536	0.450523	4.25142	2.12e-05	0.000429066
LMAN1	16917.1	-0.136809	0.108864	-1.25669	0.208866	0.412759
PTPLAD1	10851.1	-0.371552	0.108544	-3.42306	0.000619198	0.00695795
IPCEF1	712.714	2.15638	0.357926	6.02464	1.69e-09	1.98e-07
ZZEF1	2249.84	0.109716	0.0916404	1.19724	0.231212	0.438852
NOX3	4.66836	-1.62617	0.964182	-1.68658	0.091684	0.246771
ENO1	1530.28	-0.159615	0.11365	-1.40445	0.160186	0.351262
SLC12A1	2.35444	1.78214	0.974428	1.8289	0.0674139	0.201681
C19orf10	150.319	-0.143032	0.169118	-0.845755	0.397689	0.610086
ANO8	17.8829	-0.0514593	0.310196	-0.165893	0.868241	0.936465
TUBE1	687.267	-0.111527	0.12182	-0.915504	0.359927	0.575042
ARHGEF10L	512.767	0.3677	0.138383	2.65711	0.00788136	0.0467368
TXK	158.034	0.996071	0.220231	4.52284	6.1e-06	0.000150103
TACR2	61.5374	0.153157	0.247002	0.620064	0.535216	0.723441
ACTR6	1416.34	-0.121971	0.102199	-1.19347	0.232686	0.440584
TIPIN	857.684	-0.349757	0.114135	-3.06441	0.00218098	0.0182385
SRI	5853.04	-0.222932	0.0995328	-2.23979	0.0251047	0.104158
EIF4G3	12882.8	-0.100696	0.0770123	-1.30753	0.191034	0.390975
NUP37	369.516	-0.0967097	0.127079	-0.761023	0.446643	0.65208
SEMA3A	1420.18	-0.810412	0.289812	-2.79633	0.00516858	0.034617
GTSE1	128.684	-0.471992	0.245116	-1.92559	0.054156	0.174598
SEMA3C	14068.1	-0.240799	0.103899	-2.31763	0.0204694	0.0910612
TTC38	129.522	0.0228535	0.146993	0.155473	0.876448	0.940499
ACAT1	2696.16	-0.154433	0.0835004	-1.84949	0.0643878	0.195519
GRAMD4	147.653	0.0532483	0.188832	0.281988	0.777953	0.884975
CELSR1	30.5406	3.13181	0.523577	5.98157	2.21e-09	2.34e-07
ZNF638	22336.7	-0.0267235	0.0603716	-0.442651	0.658019	0.809325
SLC25A40	2905.69	-0.264809	0.0888971	-2.97882	0.00289357	0.0224938
TIMM21	2750.82	-0.170564	0.109277	-1.56084	0.11856	0.291537
ADD2	250.191	1.78411	0.293965	6.06912	1.29e-09	1.6e-07
RASAL2	14006.1	-0.22467	0.181	-1.24127	0.214505	0.419638
VPS9D1	21.4634	-0.26005	0.333636	-0.779444	0.435718	0.642615
ZNF37A	6614.96	-0.0112277	0.116827	-0.0961056	0.923437	0.963053
MARK3	7255.38	-0.120298	0.0543491	-2.21342	0.0268684	0.109257
SLC25A3	18666.8	-0.323814	0.10909	-2.96832	0.00299436	0.0230841
FNDC3B	8482.44	0.109057	0.129533	0.841924	0.399831	0.612188
FOSL2	2408.61	0.448856	0.136094	3.29813	0.000973304	0.00985623
FRYL	12957.9	-0.00512756	0.0772695	-0.0663595	0.947092	0.974901
TMEM131	9184.62	-0.0760481	0.0858455	-0.885872	0.375687	0.589827
FSCN1	15.8717	1.1722	0.44103	2.65787	0.0078637	0.0467037
ACTB	55783.9	0.397123	0.141171	2.81307	0.00490707	0.0331909
MOCOS	260.804	-0.298768	0.134487	-2.22153	0.026315	0.107582
PLD1	3553.09	-0.36027	0.152679	-2.35965	0.018292	0.0846689
WDR62	16.149	0.187672	0.537869	0.348917	0.727151	0.85327
DLG1	9828.32	-0.209671	0.0738469	-2.83927	0.00452169	0.0313287
RAB7A	83151.8	-0.109431	0.098927	-1.10618	0.268649	0.481378
BCAP29	4533.51	-0.243298	0.126995	-1.91581	0.0553893	0.177029
SEC31B	131.019	0.932988	0.407035	2.29216	0.0218967	0.0952168
SART3	5606.07	-0.132959	0.0731553	-1.81749	0.069142	0.204888
ARHGAP15	626.737	1.42798	0.243162	5.87256	4.29e-09	4.01e-07
TUBA3D	2.76687	0.879021	0.832029	1.05648	0.29075	0.504848
EXOSC7	929.434	-0.0395258	0.0980546	-0.4031	0.686875	0.827768
KIFAP3	6985.19	-0.147606	0.0832338	-1.77339	0.0761643	0.218156
MKRN2	1458.32	-0.243732	0.0832525	-2.92762	0.00341562	0.025601
MCM6	3513.89	-0.212677	0.130754	-1.62654	0.103834	0.267325
REXO2	3690.39	-0.242266	0.118853	-2.03837	0.0415133	0.146306
RBM7	1636.72	-0.125444	0.111086	-1.12925	0.258792	0.470702
RBMS2	1307.08	-0.225173	0.126144	-1.78504	0.0742542	0.214593
BAZ2A	9293.73	0.03211	0.0645893	0.49714	0.61909	0.783955
PTPN23	111.108	-0.192092	0.157123	-1.22255	0.221498	0.427679
MLH1	2324.59	-0.0499868	0.0554367	-0.901692	0.367221	0.582338
UNG	2540.8	-0.304662	0.123957	-2.45781	0.0139786	0.0701333
FMO4	296.21	-0.0190464	0.143688	-0.132554	0.894546	0.949264
KLHL20	3470.24	-0.0867599	0.104171	-0.832862	0.404922	0.617036
RGS11	31.0908	-0.334387	0.327194	-1.02198	0.306788	0.522841
SLC46A1	187.94	0.0341061	0.155058	0.219957	0.825905	0.912712
PLXNA2	436.595	-0.0155181	0.149361	-0.103896	0.917252	0.960324
SPAG5	447.009	-0.319896	0.211066	-1.51562	0.129616	0.308005
ANKRD13A	3278.76	-0.0108518	0.07491	-0.144864	0.884818	0.944486
TPD52	4138.05	-0.2838	0.112412	-2.52464	0.0115817	0.0614073
ACACB	644.831	0.119321	0.153548	0.777093	0.437104	0.643745
TRAF4	184.58	-0.279146	0.13538	-2.06194	0.0392133	0.141108
PAG1	7747.49	0.110531	0.127884	0.864309	0.387418	0.600828
GPATCH1	815.578	0.0473963	0.124168	0.381711	0.702676	0.838434
ICAM3	184.656	0.997062	0.21556	4.62545	3.74e-06	0.00010009
NT5C2	889.12	-0.00186557	0.102862	-0.0181367	0.98553	0.992721
MCAM	1390.13	-0.0825543	0.141221	-0.584576	0.558833	0.739972
GPC4	81.9112	-0.249864	0.216967	-1.15162	0.249476	0.460017
MBNL3	7168.73	-0.0823953	0.116065	-0.709904	0.477764	0.678741
RAP1GAP	159.528	-0.295366	0.192298	-1.53598	0.124543	0.30037
XAB2	117.563	0.043331	0.156964	0.276057	0.782504	0.8875
ARHGEF1	217.822	1.25334	0.352756	3.553	0.000380868	0.0046698
STXBP2	18.1193	2.04438	0.54266	3.76734	0.000164997	0.00239434
MAP2K7	227.557	-0.0279883	0.149099	-0.187716	0.851099	0.927383
DGKD	290.006	0.23164	0.199098	1.16345	0.244648	0.454164
CTTNBP2	187.949	-0.489114	0.323159	-1.51354	0.130143	0.308675
RARB	143.869	1.35374	0.289722	4.67256	2.97e-06	8.37e-05
TOP2B	30478.5	-0.130744	0.108973	-1.19978	0.230226	0.437792
TM9SF3	34283.5	-0.119644	0.0997771	-1.19911	0.230484	0.438018
NFKB2	76.2279	0.859491	0.216726	3.96579	7.32e-05	0.00122274
UBE2T	213.497	-0.219917	0.193839	-1.13453	0.256571	0.467919
PPP1R12B	1831.64	0.943886	0.155609	6.06577	1.31e-09	1.61e-07
DNAJC10	15296.5	-0.145486	0.0875319	-1.6621	0.0964935	0.254946
GTF3C1	1086.09	-0.124725	0.0905286	-1.37774	0.168284	0.362604
IL4R	245.428	1.57265	0.313912	5.00985	5.45e-07	2.12e-05
USP33	5507.07	-0.0470052	0.0553192	-0.849707	0.395488	0.607985
PAK3	37.9028	1.45478	0.384475	3.78381	0.000154447	0.00226968
CAPN6	7.91072	6.72054	1.09997	6.10974	9.98e-10	1.33e-07
SNRPA	184.658	-0.0825955	0.121872	-0.677724	0.497947	0.693653
EXOSC5	17.5824	-0.259038	0.347447	-0.745545	0.455942	0.660164
DYNC1I2	10055.3	-0.187227	0.0773357	-2.42097	0.0154791	0.0754585
APBB1IP	1500.4	1.84326	0.320155	5.75739	8.54e-09	7e-07
LRCH4	104.133	0.515587	0.213583	2.41399	0.015779	0.0763668
FAM76B	1783.99	-0.120144	0.084393	-1.42362	0.154556	0.343825
SIRT6	11.3818	2.6065	0.638837	4.08007	4.5e-05	0.000818782
TYR	6709.94	-0.303441	0.178124	-1.70354	0.0884667	0.241177
POLD3	2407.43	-0.0439097	0.0899084	-0.488383	0.625279	0.787432
ACTN2	24.665	-0.168302	0.492103	-0.342006	0.732346	0.856051
CAPZB	3013.58	0.0945279	0.120877	0.782019	0.434204	0.641489
GPR137B	2232.8	-0.103967	0.104604	-0.993911	0.320266	0.537017
NAALAD2	23.2756	0.90242	0.409198	2.20534	0.0274302	0.110798
JADE1	6577.69	-0.288938	0.115625	-2.49892	0.0124572	0.0647875
SLC25A43	1218.74	-0.109774	0.0779736	-1.40783	0.159181	0.35001
UBE2A	7067.1	-0.018904	0.0797699	-0.236982	0.812671	0.905638
FGFR1	1003.54	-0.337265	0.162486	-2.07565	0.0379261	0.138174
GTF2I	4677.19	-0.209351	0.0984239	-2.12704	0.0334169	0.126629
SMC1B	1098.15	-0.401196	0.210462	-1.90627	0.0566158	0.179659
FBLN1	915.789	0.300115	0.195468	1.53537	0.124693	0.300598
ITGA8	91.7763	1.13524	0.300398	3.77914	0.000157372	0.00230376
CST7	97.9922	2.49142	0.458485	5.43403	5.51e-08	3.21e-06
MAP2	20777.3	-0.474866	0.221595	-2.14295	0.0321173	0.123575
PIAS2	3630.32	-0.0594103	0.0650251	-0.913651	0.3609	0.576086
AMPH	91.5805	0.398643	0.311337	1.28042	0.200397	0.401775
ARAF	354.048	0.037117	0.0962153	0.38577	0.699667	0.836477
MCCC1	1552.05	-0.162753	0.0746687	-2.17966	0.0292826	0.116236
LAMP3	450.26	2.25664	0.390636	5.77684	7.61e-09	6.4e-07
FAP	755.794	0.705914	0.240232	2.93847	0.00329834	0.0248734
NEBL	52.4413	1.80764	0.454222	3.97964	6.9e-05	0.00116386
ACER3	2098.78	-0.0888943	0.0902078	-0.985439	0.324409	0.540765
UBE2K	14343.8	-0.159314	0.0641936	-2.48177	0.013073	0.0670123
PIK3C3	8907.98	-0.0605302	0.0660356	-0.91663	0.359337	0.574417
N4BP2	2309.06	0.209778	0.0994677	2.10901	0.0349438	0.130623
C12orf5	402.2	-0.0727781	0.155576	-0.467797	0.63993	0.797346
TULP3	1986.51	-0.0433622	0.0925203	-0.468678	0.6393	0.796823
SYNJ2	654.017	1.00284	0.221433	4.52888	5.93e-06	0.000146828
ADCY2	2.42566	2.0723	1.46047	1.41892	0.155922	0.345628
PPP2R5C	5199.51	0.0705709	0.0954521	0.739333	0.459705	0.663268
PMS2P1	105.723	-0.0666552	0.180887	-0.368491	0.712507	0.844391
GNB1	6755.06	0.0249043	0.0522867	0.476303	0.633858	0.793225
HOXA9	84.3626	1.45786	0.37966	3.83991	0.000123078	0.00188856
EDN1	41.0813	3.23873	0.485293	6.67375	2.49e-11	6.92e-09
MLLT10	4773.05	-0.00221509	0.0961494	-0.023038	0.98162	0.99091
ZCWPW1	107.819	-0.0387466	0.195994	-0.197693	0.843286	0.922583
ADCYAP1R1	37.1412	1.18419	0.336678	3.51728	0.000436	0.00517663
FGF20	3.89255	-1.61693	0.992436	-1.62925	0.10326	0.266327
P2RY10	242.471	2.37932	0.437949	5.43287	5.55e-08	3.23e-06
ITM2A	483.703	2.12685	0.428763	4.96044	7.03e-07	2.58e-05
NRD1	10486.2	-0.0213495	0.0611535	-0.349114	0.727004	0.853134
VDAC3	2130.91	-0.170896	0.0870261	-1.96374	0.0495605	0.164849
PCM1	62862.4	-0.0494821	0.0886613	-0.558102	0.576774	0.75352
TNRC6C	2822.35	0.132121	0.0944887	1.39827	0.162031	0.353939
CBFA2T2	651.018	-0.0430356	0.0953332	-0.451423	0.651684	0.805121
BRINP1	3.66963	-0.107243	0.732879	-0.146331	0.88366	0.943995
ITCH	8341.3	-0.162754	0.0626681	-2.59708	0.00940213	0.0528818
PKD2L2	8.42759	0.700081	0.494327	1.41623	0.156708	0.346804
TP53INP2	2159.83	-0.148735	0.110474	-1.34633	0.178196	0.374694
SDF4	366.009	-0.0377557	0.103248	-0.36568	0.714604	0.845848
MYH7B	2.74554	-0.241723	0.66723	-0.362278	0.717144	0.84741
TP73	4.14867	-0.956857	0.642416	-1.48947	0.136364	0.31814
TOLLIP	242.625	-0.187948	0.103138	-1.82229	0.068411	0.203552
UBE2D4	423.915	-0.257921	0.176824	-1.45864	0.144665	0.329766
CLUL1	3.33921	-0.488296	0.764042	-0.639096	0.52276	0.713593
RUNX1T1	410.252	1.001	0.136662	7.32462	2.4e-13	1.92e-10
CDH17	7.10569	0.733828	0.519726	1.41195	0.157964	0.348397
THOC1	1985.82	-0.0167007	0.0830387	-0.201119	0.840605	0.921315
FKBP7	1077.15	0.0302414	0.103298	0.292759	0.769706	0.880419
OSBPL6	428.924	-0.365835	0.146941	-2.48966	0.0127864	0.0660176
SLC1A3	1328.3	1.4069	0.382874	3.67457	0.000238252	0.0032173
XRCC5	26588.3	-0.101254	0.0678949	-1.49133	0.135875	0.317359
LXN	1268.47	0.803328	0.247922	3.24024	0.00119428	0.0114995
SP140	879.626	2.39613	0.376352	6.36673	1.93e-10	3.67e-08
MKNK1	522.575	0.182468	0.148658	1.22743	0.219662	0.425882
TNS1	966.203	1.68836	0.342757	4.92582	8.4e-07	2.96e-05
REXO1	11.7175	0.283348	0.357025	0.793638	0.427406	0.635351
SAR1A	11546.1	-0.0879039	0.0741177	-1.18601	0.23562	0.444057
CDC14A	1697.34	0.217496	0.0869454	2.50153	0.0123659	0.0644869
RAPGEF3	102.469	0.162654	0.311397	0.522336	0.601436	0.77199
CEACAM1	1277.69	0.393527	0.273221	1.44033	0.149775	0.337306
SENP1	3548.01	-0.00319308	0.0998855	-0.0319674	0.974498	0.987322
CIC	442.663	0.0783465	0.0835634	0.93757	0.348466	0.566004
LIPE	15.1354	-0.316189	0.552178	-0.572622	0.566901	0.745619
FDFT1	15034.5	-0.274324	0.0993388	-2.76149	0.00575375	0.0374103
PAFAH1B3	86.8056	-0.285626	0.164613	-1.73513	0.0827173	0.230777
OPHN1	1365.99	-0.234311	0.096348	-2.43193	0.0150187	0.0738543
KIF22	201.302	-0.145172	0.169148	-0.858258	0.39075	0.603464
LRRC16A	6578.48	-0.138713	0.127717	-1.08609	0.277437	0.490951
PGM1	822.732	-0.0377069	0.106353	-0.354547	0.722929	0.850492
DDX1	12284.2	-0.26101	0.102779	-2.53952	0.0111004	0.0597111
DNM2	1117.7	0.0816821	0.118974	0.686553	0.492364	0.689735
EPB41L2	11224	0.482728	0.163252	2.95696	0.00310693	0.0238026
MOXD1	503.917	1.23271	0.328672	3.75058	0.000176427	0.00252581
STX7	18689.3	-0.201832	0.0552111	-3.65564	0.000256546	0.00341246
RABL2B	201.641	0.154907	0.133041	1.16436	0.244279	0.453826
KEAP1	252.578	0.142595	0.0899474	1.58532	0.112895	0.28264
DDX43	18.4554	1.69732	0.635847	2.66939	0.00759897	0.0455376
PTPRH	77.17	-0.899357	0.263705	-3.41047	0.000648508	0.0072173
DCT	6640.77	0.157542	0.251697	0.625918	0.531369	0.720142
SLC35C2	395.591	-0.0122594	0.0980721	-0.125003	0.900521	0.952568
CRYBG3	892.806	0.000844685	0.0981124	0.00860936	0.993131	0.996535
RFX3	1202.97	0.0188648	0.10672	0.176769	0.85969	0.931692
RIF1	24580	-0.155983	0.107309	-1.45359	0.146061	0.331695
RAB21	12633.8	-0.122761	0.0829932	-1.47917	0.139094	0.322111
SLC4A4	2118.5	-0.175882	0.183086	-0.960652	0.336727	0.554202
SMARCA2	13755	0.509028	0.137937	3.69029	0.000223997	0.00306835
SESN1	1515.52	0.236078	0.176863	1.3348	0.181941	0.379122
MID2	105.627	2.13752	0.385678	5.54222	2.99e-08	1.95e-06
COL5A3	64.0054	-0.297183	0.340102	-0.873806	0.382224	0.595323
SRCAP	2981.29	0.225537	0.105117	2.14557	0.0319072	0.123073
KIAA0020	1669.27	0.00285644	0.0603529	0.0473289	0.962251	0.981744
CPB2	178.88	-0.393682	0.337103	-1.16784	0.242871	0.452282
CHRNA3	26.8881	0.0572482	0.365326	0.156705	0.875478	0.940349
KCNN2	203.418	-0.349597	0.176839	-1.97693	0.0480497	0.161273
CNOT4	4271.94	-0.0531342	0.0949028	-0.55988	0.575561	0.752638
PSEN1	9272.72	-0.140396	0.0785049	-1.78837	0.0737162	0.213574
CPOX	1025.07	-0.240172	0.105301	-2.28082	0.0225592	0.0971491
CLDND1	11660.5	-0.233599	0.106576	-2.19185	0.0283903	0.113657
MOK	28209	-0.451229	0.211222	-2.13628	0.0326569	0.12476
HSP90AA1	138984	-0.287146	0.0889361	-3.22868	0.00124365	0.0118337
RBL1	3817.59	-0.137644	0.103921	-1.32451	0.185334	0.383731
DLGAP4	2134.93	-0.223769	0.137384	-1.62878	0.103359	0.266506
IGSF9B	66.4019	-0.0537077	0.322941	-0.166308	0.867915	0.936416
CROCCP3	74.898	0.373132	0.262752	1.42009	0.155581	0.345264
NDC80	990.578	-0.189767	0.179272	-1.05854	0.289808	0.503731
AP4E1	2174.84	-0.0337539	0.0934503	-0.361196	0.717953	0.847816
RSBN1	3671.77	0.0892997	0.0953002	0.937035	0.34874	0.566278
MAGI3	1125.33	-0.0140229	0.118107	-0.118731	0.905489	0.954342
CXCL2	29.3741	3.22791	0.675485	4.77866	1.76e-06	5.39e-05
COL4A4	124.027	2.29992	0.422015	5.44985	5.04e-08	2.98e-06
TCF7	312.387	2.77774	0.442256	6.28083	3.37e-10	5.57e-08
OSTM1	2413.49	-0.111597	0.13981	-0.798209	0.424749	0.633601
IMPG2	39.6335	1.31721	0.426438	3.08886	0.00200925	0.0170975
PCNP	11695.9	-0.30257	0.112162	-2.69761	0.00698394	0.0430082
EXD2	1781.74	-0.3569	0.0962591	-3.7077	0.000209152	0.00290637
ARG2	70.1703	-0.387718	0.188208	-2.06005	0.0393939	0.141433
MEF2C	8736.79	-0.00169067	0.0685818	-0.0246518	0.980333	0.990219
PTPRC	14004.1	2.22657	0.358491	6.21095	5.27e-10	8.02e-08
UBA5	4702.41	-0.189789	0.0775433	-2.44752	0.0143844	0.0715676
STK17B	3236.68	1.72917	0.288	6.00405	1.92e-09	2.14e-07
CDC14B	948.398	-0.108752	0.0923503	-1.17761	0.238953	0.447615
ZNF510	1148.22	-0.137725	0.106409	-1.29429	0.195564	0.396614
LRP2	7.85394	-0.292657	0.628757	-0.465454	0.641606	0.798652
ZNF506	1855.35	0.1346	0.110485	1.21827	0.223123	0.429776
JMJD4	9.93205	-0.273911	0.42715	-0.641251	0.52136	0.712411
DUSP12	792.103	-0.262234	0.104826	-2.5016	0.0123632	0.0644856
AACS	125.818	-0.0945626	0.217636	-0.434499	0.663926	0.813476
KIAA0141	1652.77	-0.0755988	0.0701949	-1.07698	0.281487	0.495355
CADPS2	3637.44	-0.0107673	0.0700631	-0.153681	0.877861	0.94112
PCDHB4	59.5303	0.652638	0.452347	1.44278	0.149082	0.336124
PCDHGA2	14.5386	-0.328259	0.636507	-0.515719	0.60605	0.774659
HSPB11	502.689	0.174833	0.123888	1.41121	0.158183	0.348702
PHLPP1	6599.97	-0.328581	0.145605	-2.25666	0.0240291	0.10116
ATP8B1	457.481	0.451954	0.149564	3.02182	0.00251262	0.020243
IL12RB2	2756.87	0.0186222	0.131533	0.141578	0.887414	0.945583
SMARCD3	30.3939	-0.0937956	0.359897	-0.260618	0.794387	0.894583
WDR70	971.997	0.0995139	0.103757	0.959103	0.337507	0.555142
FYB	4012.09	1.76426	0.31399	5.61884	1.92e-08	1.36e-06
MPP4	57.3292	-1.0874	0.439558	-2.47385	0.0133664	0.0680267
STRADB	1012.08	-0.134547	0.125964	-1.06814	0.285458	0.49963
BZW1	3849.94	-0.0553312	0.113979	-0.485449	0.627358	0.788826
PGR	56.1333	0.594693	0.520611	1.1423	0.25333	0.464009
C1QTNF3	154.573	1.69614	0.371601	4.56442	5.01e-06	0.000127337
ME2	8706.31	0.160101	0.102804	1.55734	0.11939	0.292631
C5orf22	1951.2	-0.128997	0.0647068	-1.99356	0.0461999	0.157083
CCNT2	4200.25	0.0263309	0.0820831	0.320783	0.748375	0.866679
FAM135A	1988.63	0.378287	0.12283	3.07976	0.00207169	0.0175281
COL19A1	40.1348	4.75106	0.692539	6.86035	6.87e-12	2.33e-09
EPB41L3	11759.4	0.13406	0.122643	1.09309	0.274353	0.487338
COBLL1	7058.27	0.0488137	0.119371	0.408926	0.682594	0.825536
DLG3	559.676	0.0196047	0.112719	0.173925	0.861925	0.933119
KCNK2	1636.63	-0.251308	0.177751	-1.41382	0.157414	0.347702
SERTAD4	1517.21	-0.121451	0.289741	-0.419172	0.67509	0.82108
TRAF5	2147.5	0.218329	0.0704975	3.09698	0.00195506	0.0167595
MRPL22	1010.6	-0.184898	0.0853808	-2.16557	0.0303444	0.11905
GEMIN5	849.648	-0.117251	0.0522915	-2.24225	0.0249452	0.103797
NFE2L1	5998.55	-0.10212	0.0646242	-1.58021	0.114059	0.284275
SEMA5B	11.9948	1.56973	0.502587	3.1233	0.00178835	0.0157199
GSK3B	47522.5	-0.418898	0.147625	-2.83758	0.00454569	0.0314247
ITGB5	5329.85	-0.256517	0.110341	-2.32477	0.0200844	0.0899353
ERC1	15072.5	-0.0446405	0.0908252	-0.491499	0.623074	0.786131
XPO1	12500.2	-0.188926	0.0639864	-2.9526	0.00315112	0.0240193
RNF13	5668.18	-0.0312721	0.105924	-0.295232	0.767817	0.879301
TRPM3	12.2775	-0.0785285	0.36896	-0.212837	0.831454	0.915957
PALB2	1864.11	-0.142582	0.0772269	-1.84627	0.064853	0.196464
DOPEY1	692.695	0.638669	0.134223	4.75827	1.95e-06	5.87e-05
LYRM2	1091.1	0.0335977	0.0888654	0.378074	0.705376	0.839888
BCKDHB	369.067	-0.0823361	0.10086	-0.816338	0.414307	0.62511
KAT6A	10829.8	0.0894663	0.085203	1.05004	0.293701	0.508287
ZCCHC6	10263.8	0.236602	0.0921595	2.5673	0.0102493	0.0562222
ULK2	154.039	1.6067	0.333104	4.82342	1.41e-06	4.5e-05
TNPO1	25365.3	-0.22414	0.0981743	-2.28308	0.0224257	0.0968062
PLOD1	865.467	-0.104217	0.140385	-0.742363	0.457867	0.661698
P2RX5	6.76011	3.21383	0.798919	4.02273	5.75e-05	0.000997673
ITGAE	196.914	0.350837	0.207038	1.69455	0.0901601	0.244169
DIS3	9319.71	-0.136092	0.0680179	-2.00082	0.0454119	0.155256
PIBF1	3355.12	0.103807	0.131714	0.788125	0.430624	0.63826
TDRD3	3371.86	-0.126717	0.0677375	-1.87071	0.0613858	0.189316
NUFIP1	1297.53	-0.348436	0.0881507	-3.95273	7.73e-05	0.00128101
PDS5B	8698.65	0.0488482	0.0816108	0.59855	0.549473	0.733679
OXCT1	5847.2	-0.283504	0.108026	-2.62441	0.0086799	0.0500885
RRAGB	1165.73	-0.189798	0.0647822	-2.92979	0.00339188	0.0254706
EPYC	317.041	1.28449	0.657673	1.95308	0.0508105	0.167591
CYLD	3657.36	0.790673	0.170879	4.6271	3.71e-06	9.94e-05
SLC27A5	42.0049	0.0924312	0.322814	0.28633	0.774625	0.883188
ZNF324	85.0654	-0.205429	0.147084	-1.39668	0.162509	0.354751
ZNF671	168.899	-0.0118963	0.177669	-0.0669578	0.946615	0.974525
ZNF416	283.179	0.0942221	0.152489	0.617895	0.536645	0.724491
ZNF586	765.342	0.122526	0.133099	0.920561	0.35728	0.572786
ZNF446	67.2833	-0.0719785	0.166812	-0.431495	0.666109	0.815046
ZNF264	975.513	0.0610104	0.118435	0.515137	0.606458	0.775022
RPS5	3021.09	-0.28891	0.137398	-2.10272	0.0354899	0.131955
FAT1	44888.6	-0.243188	0.151447	-1.60576	0.108326	0.274908
YTHDC1	9344.67	0.0293694	0.0613636	0.478613	0.632214	0.792066
CHMP2B	6277.79	-0.118734	0.0932024	-1.27394	0.202686	0.40478
SMAP2	2640.37	0.99995	0.220241	4.54025	5.62e-06	0.000140986
PPIE	120.877	0.497756	0.169059	2.94428	0.00323706	0.0244806
ZMPSTE24	11161.2	-0.312539	0.116452	-2.68384	0.00727809	0.0442314
STARD7	29413.9	-0.116655	0.076626	-1.52239	0.127912	0.305372
NOA1	3294.53	-0.422871	0.136477	-3.09849	0.0019451	0.0167064
REST	14659.1	0.0166678	0.083019	0.200771	0.840877	0.921424
HAL	2.50308	4.15984	1.44957	2.86971	0.00410842	0.0292285
SSH1	1463.22	0.0910437	0.124642	0.730439	0.465122	0.667722
GSTP1	81.2263	1.71388	0.420314	4.07762	4.55e-05	0.000823465
APLP2	27415.3	0.0689188	0.101385	0.679774	0.496647	0.692639
KIAA1467	1285.78	-0.211487	0.164524	-1.28545	0.198635	0.399723
WBP11	16938.7	-0.178417	0.0938104	-1.90189	0.0571859	0.180887
EIF3I	4068.65	-0.246907	0.113497	-2.17545	0.0295965	0.117046
NKAIN1	505.457	-0.0897336	0.227575	-0.394304	0.693357	0.832459
COL16A1	124.637	0.705011	0.310001	2.27422	0.0229526	0.0981315
TXLNA	2687.97	-0.0511622	0.0593835	-0.861557	0.388931	0.602178
APOB	5.11549	2.67995	1.42179	1.88491	0.059442	0.185447
NCOA1	4235.57	0.224871	0.136977	1.64168	0.100657	0.261931
AGBL5	568.012	-0.267423	0.109431	-2.44375	0.0145356	0.0722117
EFR3B	481.364	-0.10189	0.191675	-0.531579	0.595018	0.766885
KIF3C	406.923	0.0413336	0.152572	0.270913	0.786458	0.889825
RAB10	18189	-0.109109	0.0557024	-1.95878	0.0501391	0.166131
HADHA	14585.4	-0.137651	0.080715	-1.70539	0.0881214	0.240524
MAPRE3	56.0945	-0.341125	0.25676	-1.32857	0.183989	0.381884
CAD	942.997	-0.288937	0.113186	-2.55277	0.0106871	0.058074
CD59	57008.9	-0.223699	0.12371	-1.80826	0.0705668	0.207746
CD82	87.7556	0.941241	0.26897	3.49943	0.000466257	0.00548939
BCORL1	430.227	0.102949	0.140501	0.732732	0.463722	0.666694
ATRX	25710.1	0.0243889	0.091217	0.267372	0.789183	0.891606
TAF9	4945.37	-0.331976	0.109593	-3.02917	0.00245229	0.0199168
FCN1	20.2712	2.16313	0.67877	3.18683	0.0014384	0.0133133
MYNN	1048.65	-0.0511817	0.0878415	-0.58266	0.560122	0.740845
MECOM	256.094	1.89603	0.304219	6.23245	4.59e-10	7.2e-08
SCAMP1	5737.29	-0.223587	0.125608	-1.78004	0.0750694	0.216005
PREP	3639.84	-0.265613	0.0862868	-3.07825	0.00208217	0.0176
HACE1	1211.01	0.0786648	0.0694252	1.13309	0.257178	0.468672
SEH1L	8055.86	-0.336043	0.103508	-3.24654	0.00116815	0.0113448
WDR47	4393.78	-0.234508	0.0988965	-2.37125	0.0177282	0.0828797
WDFY1	18127.4	0.000117101	0.0513113	0.00228216	0.998179	0.999192
OVGP1	11.6359	0.985392	0.481342	2.04718	0.0406408	0.144345
SLC25A24	5275.59	-0.107913	0.0662089	-1.62988	0.103126	0.266188
MAP3K4	2033.36	-0.000117668	0.0639599	-0.00183971	0.998532	0.99932
PILRA	159.268	1.31138	0.400769	3.27217	0.00106726	0.0105982
ABCB1	92.2776	2.45604	0.484548	5.06873	4e-07	1.64e-05
ZNF213	40.4244	0.0685259	0.237227	0.288863	0.772686	0.881922
AKR1B1	1106.39	-0.178516	0.158457	-1.12659	0.259914	0.471645
CPNE3	5327.36	0.0649621	0.0916286	0.708971	0.478342	0.67927
RRN3	2645.79	-0.340636	0.115935	-2.93817	0.00330156	0.0248836
CTTN	4224.5	-0.195844	0.086809	-2.25603	0.0240689	0.101274
WNT11	6.05186	0.732171	0.882785	0.829388	0.406885	0.618722
MTIF2	6745.1	-0.0939276	0.0897332	-1.04674	0.295218	0.510051
DDHD2	6125.86	-0.126628	0.0812716	-1.55809	0.119212	0.292428
TTC39A	20.2908	2.5544	0.480458	5.31659	1.06e-07	5.57e-06
EPS15	12951.4	0.0444782	0.077974	0.570424	0.56839	0.746948
ORC1	135.452	-0.117203	0.181641	-0.645247	0.518767	0.71018
MGST2	418.224	1.56149	0.27862	5.60438	2.09e-08	1.45e-06
CHERP	61.4198	-0.140038	0.146065	-0.95874	0.33769	0.555272
ATG16L1	779.145	0.057781	0.141586	0.408097	0.683202	0.826004
USP40	1602.16	-0.0741838	0.0808097	-0.918006	0.358615	0.5739
POMGNT1	350.304	-0.257325	0.129785	-1.9827	0.0474011	0.15993
RAD54L	46.0155	-0.156394	0.318149	-0.491575	0.62302	0.786131
MAST2	721.407	-0.160878	0.116244	-1.38397	0.166368	0.360195
DNAJA1	19359.8	0.154562	0.116159	1.33061	0.183318	0.380889
B4GALT1	3983.82	0.449783	0.165583	2.71636	0.00660048	0.0413488
CHMP5	2505.5	-0.0418673	0.119133	-0.351433	0.725264	0.852106
NFX1	3001.13	0.196168	0.0929818	2.10975	0.0348798	0.130428
AQP6	1.23841	0.111911	1.14515	0.0977261	0.92215	0.962578
DIMT1	2730.46	-0.075291	0.0871721	-0.863706	0.38775	0.601118
IPO11	2032.71	-0.276545	0.101178	-2.73325	0.00627126	0.0399438
FOLH1	85.5953	-0.310389	0.272304	-1.13986	0.254344	0.465037
EIF2AK1	11924.3	-0.243226	0.122646	-1.98316	0.04735	0.159892
NME8	17.6209	2.35891	0.500723	4.71101	2.46e-06	7.08e-05
EPDR1	1706.06	-0.153074	0.152965	-1.00071	0.316966	0.533485
SNX10	9994.49	-0.231081	0.134314	-1.72045	0.08535	0.235361
SEPHS1	1437.5	-0.0798463	0.0792439	-1.0076	0.313646	0.529964
MRPL28	41.7129	-0.480055	0.303025	-1.58421	0.113146	0.283038
ITPKC	24.6032	-0.21868	0.232414	-0.940905	0.346754	0.5641
FAT2	59.6748	0.556478	0.359624	1.54739	0.121769	0.296092
RBM22	761.79	-0.0116407	0.0694626	-0.167583	0.866911	0.935788
TMED2	17107.1	-0.0786615	0.0945699	-0.831781	0.405532	0.617417
ERO1LB	673.09	0.309075	0.1453	2.12715	0.0334077	0.126612
ZFAND6	4735.2	-0.160236	0.10379	-1.54384	0.122626	0.297363
TXLNG	3138.22	0.059149	0.0771205	0.766969	0.4431	0.649146
PPEF1	70.2881	0.175694	0.408179	0.430433	0.666881	0.815359
LAT2	464.258	1.34261	0.253206	5.30245	1.14e-07	5.92e-06
HUWE1	24320.8	0.00730159	0.0911558	0.0801001	0.936158	0.970206
ZW10	1315.47	-0.239853	0.0807723	-2.96949	0.00298296	0.0230029
ALG9	224.815	-0.0477629	0.115312	-0.414206	0.678723	0.822985
MYBPC2	4.56168	3.06382	0.688182	4.45205	8.51e-06	0.000198785
NOX4	123.107	1.30876	0.399949	3.27232	0.00106668	0.0105982
ACOX3	249.668	0.234196	0.138171	1.69497	0.0900806	0.244053
MTMR2	6581.75	-0.318688	0.126493	-2.51942	0.0117548	0.0620778
PPP1R15A	2491.63	-0.198456	0.105137	-1.88759	0.059081	0.184796
HSD17B14	14.0877	2.03339	0.577941	3.51834	0.000434254	0.00516279
TRIP6	907.038	-0.439814	0.143935	-3.05564	0.00224582	0.0186171
ACHE	3.95164	1.59893	0.834617	1.91576	0.0553952	0.177029
FTL	1798.73	0.285993	0.132589	2.15699	0.0310068	0.120812
SRRT	780.687	0.218649	0.126771	1.72475	0.0845728	0.234179
BAX	126.072	-0.0234332	0.19524	-0.120022	0.904465	0.954004
NLK	2009.24	0.145791	0.0757977	1.92342	0.0544274	0.17524
PIGS	5751.8	-0.0429746	0.101227	-0.424538	0.671174	0.818549
ADAMTS2	428.764	0.969131	0.30886	3.13777	0.00170239	0.0151644
ATXN7L3	1993.25	0.038085	0.059754	0.637363	0.523888	0.714622
PGS1	214.599	0.556394	0.231919	2.39909	0.0164361	0.0785483
PSMC5	3079.28	-0.0423755	0.0969512	-0.43708	0.662053	0.812038
UIMC1	1063.03	0.0191495	0.108867	0.175899	0.860373	0.932022
CETP	5.46091	2.19325	0.764336	2.86949	0.00411139	0.029234
MMP2	2734.2	0.411466	0.196336	2.09572	0.0361071	0.133574
LPCAT2	16820	-0.416747	0.132474	-3.14587	0.00165594	0.0148478
GNAO1	736.381	-0.358142	0.185871	-1.92684	0.0540001	0.174322
OGFOD1	2357.89	-0.341932	0.145194	-2.355	0.0185226	0.0852917
SH3BP2	714.147	0.563205	0.184854	3.04676	0.00231326	0.0190458
NOP14	1690.46	-0.00607301	0.0969188	-0.0626608	0.950037	0.976009
ADD1	3115.63	0.0236033	0.0619531	0.380987	0.703213	0.838703
L2HGDH	379.481	-0.475097	0.161687	-2.93837	0.00329941	0.0248744
TXNDC16	1402.51	-0.216768	0.127418	-1.70123	0.0888995	0.241927
C14orf166	1870.72	-0.185653	0.110253	-1.68388	0.092204	0.247627
NID2	1307.84	0.393468	0.18806	2.09226	0.0364157	0.134361
GMCL1	2927.35	-0.149882	0.0960707	-1.56013	0.11873	0.29182
SF3B2	12580.8	-0.183209	0.0809035	-2.26454	0.0235411	0.0997783
KLHL42	11224.1	-0.165336	0.0829281	-1.99373	0.0461812	0.15704
GNAS	38584.4	-0.141271	0.0842222	-1.67736	0.0934729	0.249864
DNM1L	6083.4	-0.022763	0.0835574	-0.272423	0.785297	0.88904
PTHLH	25.2156	1.0467	0.493438	2.12124	0.0339019	0.127722
PHACTR3	32.4841	0.33681	0.436811	0.771064	0.440669	0.647087
ERGIC2	5078.62	-0.293235	0.114151	-2.56884	0.010204	0.0560215
TFAP2C	1377.62	-0.424425	0.139404	-3.04456	0.00233023	0.0191559
AURKA	1939.15	-0.325759	0.162931	-1.99937	0.0455683	0.155711
CASS4	55.2365	1.38265	0.339582	4.07162	4.67e-05	0.000840452
PIR	1774.56	-0.131848	0.12664	-1.04112	0.297819	0.513014
AAMDC	320.515	-0.0558675	0.113246	-0.493328	0.621781	0.785645
RFX2	64.4543	-0.320317	0.192406	-1.6648	0.0959534	0.254149
METTL2A	508.227	-0.210708	0.0856285	-2.46073	0.0138655	0.0697346
ALG6	2689.91	-0.0659361	0.101306	-0.650859	0.515138	0.707237
CNOT3	1251.04	0.0376918	0.0719138	0.524125	0.600192	0.771142
GP6	3.76302	2.84964	1.02626	2.77673	0.0054909	0.0362294
PTPN4	3372.53	0.108649	0.127879	0.849624	0.395534	0.608021
DDX18	20637.5	-0.0914581	0.0773182	-1.18288	0.236857	0.445473
KHSRP	4307.14	-0.141626	0.129081	-1.09718	0.272562	0.485386
GNA11	136.044	-0.0448403	0.171328	-0.261722	0.793536	0.894188
ASAP3	44.3479	1.38926	0.508065	2.73441	0.00624915	0.0398316
EDEM2	346.127	-0.100945	0.0974527	-1.03584	0.300277	0.515738
DNMT3B	60.2288	-0.452287	0.239757	-1.88644	0.0592361	0.185021
REM1	2.93686	2.7813	0.921114	3.01949	0.00253198	0.0203682
TPX2	5100.06	-0.451892	0.203495	-2.22066	0.0263739	0.107707
FER1L4	5.89791	2.3196	0.857326	2.70562	0.00681764	0.0422523
PDRG1	400.149	-0.145217	0.134857	-1.07683	0.281558	0.495446
EPB41L1	542.185	0.0618401	0.353726	0.174825	0.861217	0.93274
DOCK9	2277.21	0.485484	0.127739	3.80061	0.000144342	0.00214844
ANKRD10	4461.45	0.302917	0.220319	1.3749	0.169162	0.363925
TGDS	2592.66	0.0996435	0.212072	0.469857	0.638457	0.796368
DOCK3	27.0782	0.872296	0.302737	2.88137	0.00395955	0.0284658
C3orf18	7.22589	1.29377	0.647253	1.99887	0.0456226	0.155796
COQ9	575.119	-0.131891	0.111784	-1.17987	0.23805	0.446709
TMEM40	1.23961	0.910907	1.02747	0.88655	0.375321	0.589576
KIF9	152.135	-0.446988	0.186733	-2.39373	0.0166781	0.0794339
ARHGAP28	236.299	0.582923	0.216841	2.68825	0.00718274	0.0438218
CRLS1	2811.11	-0.1126	0.0800402	-1.4068	0.159487	0.3504
PPP1R13B	379.562	0.309617	0.194765	1.5897	0.111903	0.281129
ATRN	7735.07	-0.281617	0.131355	-2.14395	0.0320372	0.123361
SMOX	128.779	-0.0867266	0.181915	-0.476743	0.633545	0.793174
SIGLEC1	430.262	0.42812	0.227457	1.88221	0.059808	0.186159
FKBP1A	37150.1	-0.09048	0.107691	-0.84018	0.400807	0.613075
NSFL1C	820.71	0.00209437	0.111238	0.0188279	0.984978	0.992466
SLC4A11	7.07656	1.62372	0.688802	2.35731	0.0184076	0.0850121
C20orf194	2679.64	-0.0151392	0.0936665	-0.161629	0.871598	0.938314
ZNF343	952.592	-0.145807	0.0976029	-1.49388	0.135208	0.316467
EBF4	39.1789	-0.253525	0.245156	-1.03413	0.301074	0.516712
CPXM1	111.222	1.18658	0.339686	3.49316	0.000477332	0.00559998
MAVS	792.964	-0.293367	0.121546	-2.41363	0.0157946	0.076401
LZTS3	54.8474	-0.584857	0.347208	-1.68446	0.0920932	0.247486
XRN2	10188.2	-0.144931	0.0582028	-2.4901	0.0127709	0.0659792
PLK1S1	2322.43	-0.106763	0.0915913	-1.16564	0.243759	0.45324
DYNLL1	4648.79	-0.162957	0.0826069	-1.97269	0.0485314	0.16233
TESC	25.4839	-0.64992	0.34361	-1.89145	0.0585646	0.183655
SNX5	7115.48	-0.0483379	0.0634696	-0.76159	0.446304	0.651734
RPL6	54530.3	-0.179597	0.115032	-1.56128	0.118458	0.291392
SIRPG	51.9884	2.01143	0.458081	4.391	1.13e-05	0.000253685
MAPKAPK5	967.695	0.0507982	0.0998189	0.508904	0.61082	0.778249
P2RX7	2395.8	-0.0895748	0.130957	-0.684	0.493975	0.690575
ESF1	26927.7	-0.201806	0.136095	-1.48283	0.13812	0.320831
RBBP9	1134.47	-0.151232	0.0992278	-1.52409	0.127487	0.304769
ANAPC5	2148.2	0.059166	0.137084	0.431603	0.66603	0.815002
SLC23A2	10529.9	-0.0472333	0.158054	-0.298842	0.76506	0.877805
SLC8B1	121.813	0.702828	0.248157	2.83219	0.00462306	0.0318521
TMEM230	3624.41	-0.191831	0.0899081	-2.13363	0.032873	0.125245
DZANK1	268.497	-0.062492	0.139543	-0.447833	0.654274	0.806767
KDM2B	1243.66	0.267684	0.0950402	2.81653	0.00485454	0.0329443
C20orf26	1.49209	0.235447	1.27071	0.185288	0.853003	0.928183
TASP1	1578.99	-0.193752	0.0812893	-2.38348	0.0171497	0.0810714
OAS1	875.924	-0.0520904	0.169991	-0.30643	0.759277	0.873841
GCN1L1	1053.44	-0.0745771	0.0957567	-0.778819	0.436087	0.642838
RPLP0	3305.6	-0.284384	0.128238	-2.21762	0.0265806	0.108368
PXN	711.987	-0.162881	0.0972177	-1.67542	0.093851	0.250423
SIRT4	20.0902	0.423932	0.340338	1.24562	0.212903	0.417609
RPH3A	2.8591	1.47345	1.02883	1.43216	0.152097	0.34036
KIF16B	3710.69	-0.171968	0.0608533	-2.82594	0.00471414	0.0323009
TRMT6	2560.77	-0.238338	0.0963291	-2.47421	0.0133531	0.0679864
CHGB	10.1393	0.47006	0.643843	0.730084	0.465339	0.667771
PEBP1	9533.57	-0.232075	0.0935571	-2.48057	0.0131173	0.0671183
TBX5	224.117	1.14589	0.397244	2.8846	0.00391912	0.0283012
BRAP	6915.11	-0.120139	0.129469	-0.927935	0.353441	0.569767
ERP29	9212.93	0.0118012	0.12609	0.093593	0.925432	0.964015
NOS1	2.60423	1.39378	1.43099	0.973996	0.330058	0.546943
FUS	9753.25	0.035692	0.120312	0.296663	0.766724	0.878767
IGBP1	4716.39	-0.120261	0.0907752	-1.32482	0.18523	0.383625
FXYD5	1669.75	-0.0589504	0.0637247	-0.925079	0.354925	0.571168
ZNF302	904.415	0.149602	0.122467	1.22157	0.221869	0.428286
GRAMD1A	69.1268	0.496805	0.24641	2.01618	0.0437815	0.151509
FXYD3	258.284	-0.67074	0.254193	-2.6387	0.00832243	0.0486794
HEPH	164.205	0.430188	0.280212	1.53523	0.124728	0.300627
CDIP1	32.5824	0.674677	0.329206	2.04941	0.0404225	0.143808
CMTM1	65.7625	0.267504	0.211253	1.26627	0.205415	0.408523
KCNH4	5.63775	-0.035592	0.462946	-0.0768814	0.938718	0.971159
GANAB	7119.55	-0.260381	0.0942543	-2.76254	0.00573542	0.0373766
GMIP	29.6282	1.02328	0.353851	2.89185	0.00382976	0.0278484
RBM41	3364.25	0.0277073	0.121782	0.227515	0.820023	0.909343
BIRC5	191.891	-0.347724	0.266564	-1.30447	0.192074	0.392381
LAG3	10.2894	1.81324	0.777774	2.33132	0.0197366	0.0890049
MLF2	342.15	-0.0474337	0.0749896	-0.632537	0.527036	0.716492
OTUB2	26.653	-0.376581	0.299242	-1.25845	0.20823	0.412174
DDX24	4888.49	-0.154061	0.0721867	-2.13421	0.0328257	0.125118
ZBTB25	1352.67	0.304933	0.111353	2.73844	0.00617315	0.0394624
NECAP1	1228.95	-0.0384385	0.0817643	-0.470114	0.638274	0.796232
ARHGAP4	14.3287	2.11069	0.690079	3.05862	0.0022236	0.0184847
ANKRD24	2.89111	0.507469	0.867795	0.584779	0.558696	0.739885
DHX32	2609.58	-0.108585	0.120387	-0.901969	0.367073	0.582152
RCOR1	5072.54	-0.273065	0.123499	-2.21108	0.0270305	0.109733
GPATCH2L	8155.35	-0.146925	0.0924281	-1.58961	0.111922	0.281129
LTBP4	35.3367	-0.173441	0.243534	-0.712182	0.476352	0.677646
BLVRB	74.6915	-0.164375	0.205471	-0.799993	0.423715	0.632671
SLC9A1	1018.92	-0.141351	0.137013	-1.03166	0.30223	0.518101
SPTLC1	2426.85	-0.193155	0.0814547	-2.37131	0.0177251	0.0828797
PAPOLA	29432.1	-0.142753	0.0904992	-1.57739	0.114706	0.285164
CCNK	3043.54	0.0633679	0.113364	0.558979	0.576176	0.753057
PCBP4	61.7749	-0.33035	0.18036	-1.83162	0.0670082	0.200934
RGS1	2311.03	1.10204	0.225783	4.88095	1.06e-06	3.58e-05
YPEL3	72.6777	0.45907	0.253278	1.81251	0.0699073	0.206399
MRPS33	1455.36	-0.337975	0.126884	-2.66366	0.00772962	0.046175
NDUFB2	2049.84	-0.0777674	0.104156	-0.746641	0.45528	0.659441
NUDC	2602.48	-0.170753	0.110395	-1.54674	0.121925	0.296391
MAEA	239.941	0.137798	0.132486	1.04009	0.298297	0.513527
ICAM1	2443.44	0.383991	0.121052	3.17212	0.00151333	0.0138603
STRN4	183.666	0.0411022	0.167114	0.245954	0.805718	0.901282
IRAK3	444.875	1.48257	0.277767	5.33746	9.43e-08	5.08e-06
LYZ	7965.03	2.35282	0.488867	4.8128	1.49e-06	4.71e-05
MUL1	231.932	-0.105592	0.12734	-0.829208	0.406986	0.618841
TFAP4	86.8557	0.180739	0.18691	0.966988	0.33355	0.550517
PDCD7	2464.74	0.0018847	0.0605314	0.0311359	0.975161	0.987429
SPG21	4371.18	-0.190288	0.0889686	-2.13882	0.0324499	0.124278
DNAJB11	12096.6	-0.0528528	0.0802898	-0.658275	0.510361	0.703555
LEPREL1	539.951	-0.305285	0.201934	-1.51181	0.130583	0.309256
CHRD	2.1841	1.5343	0.932125	1.64603	0.0997585	0.260182
FLT3LG	1.85987	0.867524	0.888965	0.97588	0.329124	0.546059
RAB11FIP3	205.956	0.0745948	0.125172	0.595938	0.551217	0.734855
GNPTG	520.617	-0.0229707	0.124215	-0.184927	0.853286	0.928415
ZNF268	1168.17	-0.17055	0.0831707	-2.05061	0.0403053	0.143571
GOLGA3	2357.5	0.102401	0.111235	0.92058	0.35727	0.572786
PABPC4	9340.87	-0.23539	0.12358	-1.90476	0.056811	0.180085
CD209	776.546	-0.0575279	0.204103	-0.281858	0.778053	0.884975
CERS4	55.0822	0.345917	0.293264	1.17954	0.238183	0.446835
MCOLN1	115.127	-0.0305693	0.154031	-0.198463	0.842683	0.922378
USP48	23435.8	-0.10993	0.0708392	-1.55182	0.120706	0.294623
EFNB1	88.2759	0.668081	0.23342	2.86214	0.00420788	0.0297612
PDPR	2733.06	-0.042605	0.0871281	-0.488993	0.624847	0.78709
AARS	9057.53	-0.275519	0.136191	-2.02304	0.0430689	0.150057
GLG1	11458.1	0.00136561	0.0669874	0.0203861	0.983735	0.991909
KIF4A	833.888	-0.276688	0.217062	-1.2747	0.202417	0.404333
TNRC6A	5377.37	0.0594313	0.065821	0.902924	0.366566	0.581699
FCGBP	41.1083	2.37452	0.557676	4.25788	2.06e-05	0.00041973
PLEKHG2	144.609	0.874165	0.21095	4.14395	3.41e-05	0.000645047
DLL3	136.672	-0.446092	0.263047	-1.69586	0.0899115	0.243719
NAT14	160.237	-0.0945223	0.179725	-0.525928	0.598938	0.77015
PITPNM2	11.1206	1.32256	0.492895	2.68326	0.0072909	0.0442837
EXOC1	4850.82	-0.0456247	0.0651933	-0.699837	0.484029	0.683774
RBM27	9031.23	0.0200947	0.0772548	0.26011	0.794779	0.894762
OSBPL8	21299	-0.0443805	0.100677	-0.440819	0.659344	0.810174
DTX2	23.1422	0.659886	0.307588	2.14536	0.0319242	0.123073
NLRC4	65.1838	1.09456	0.284703	3.84459	0.000120754	0.00186076
PUS7	3086.98	-0.337495	0.145778	-2.31513	0.0206057	0.0914539
LAMB4	3.38304	1.58164	0.687719	2.29983	0.0214577	0.0939539
NRCAM	105.092	1.77047	0.285344	6.20468	5.48e-10	8.25e-08
LAMB1	19729.7	-0.131207	0.0869911	-1.50828	0.131482	0.310584
SLC26A4	34.5853	-0.0827689	0.301071	-0.274915	0.783382	0.88789
DLD	11757.5	-0.264961	0.0941436	-2.81444	0.00488629	0.033084
WDR7	3020.96	0.216753	0.0898462	2.41249	0.0158441	0.0765709
TXNL1	7503.24	-0.178981	0.089449	-2.00093	0.0454002	0.155256
IL5RA	4.45579	1.76187	1.04305	1.68914	0.0911924	0.246114
ABCC6	2.87906	0.0666535	0.741208	0.0899255	0.928346	0.965945
CMTM6	6938.2	-0.149921	0.0931947	-1.60868	0.107686	0.273949
ITGA6	60337.5	-0.51348	0.142319	-3.60795	0.000308623	0.00396463
RAPGEF4	88.5161	1.11516	0.317122	3.5165	0.000437283	0.00518538
MLTK	1368.11	1.35639	0.269868	5.02613	5e-07	1.97e-05
FH	1422.94	-0.018454	0.0990402	-0.186329	0.852187	0.928014
SEL1L3	703.438	2.57807	0.519647	4.9612	7.01e-07	2.58e-05
TF	13.7656	1.99765	0.622806	3.2075	0.00133894	0.0125921
CDV3	20841.2	0.0143561	0.11786	0.121806	0.903053	0.953326
MYO15A	1.66173	1.92256	1.13657	1.69155	0.0907319	0.245319
ALKBH5	2232.18	-0.0986631	0.097109	-1.016	0.309628	0.526043
NLRP1	178.44	2.10518	0.317922	6.62169	3.55e-11	9.1e-09
PITPNM3	11.8912	-0.0117104	0.693354	-0.0168894	0.986525	0.993101
SPAG7	663.635	0.142777	0.142664	1.0008	0.316926	0.533485
ORC6	283.341	-0.325497	0.140288	-2.3202	0.02033	0.0906036
ZFHX4	629.331	0.823503	0.173873	4.73622	2.18e-06	6.4e-05
ZC3HC1	240.453	-0.174556	0.10158	-1.71841	0.0857223	0.23616
ESR1	87.0245	1.76759	0.345289	5.11915	3.07e-07	1.31e-05
RGS17	80.2104	0.244854	0.446902	0.547891	0.583767	0.758327
ANGPT2	755.603	1.30529	0.253512	5.14886	2.62e-07	1.15e-05
TMEM101	690.971	-0.200633	0.14014	-1.43166	0.152241	0.340525
CD200	351.519	1.16003	0.303405	3.82336	0.000131645	0.00198384
CCDC80	6701.61	2.12762	0.440355	4.8316	1.35e-06	4.38e-05
CMA1	1.93554	2.77615	1.46468	1.8954	0.0580395	0.182589
PSME1	6940.78	0.278001	0.166847	1.6662	0.0956733	0.2538
PPP2R3C	834.658	-0.0775616	0.0853063	-0.909213	0.363238	0.578225
HAUS4	59.7156	0.17908	0.183927	0.973649	0.330231	0.547093
JPH4	8.19301	1.19649	0.8397	1.4249	0.154185	0.343335
SLC7A8	461.054	0.00127253	0.178639	0.00712349	0.994316	0.99718
OSGEP	931.417	-0.0605268	0.173963	-0.34793	0.727893	0.853619
SLC22A17	8.21573	0.544836	0.673958	0.808412	0.418853	0.629095
RNF31	139.434	0.141225	0.159078	0.887771	0.374664	0.589092
SCFD1	2579.12	-0.184616	0.0692789	-2.66483	0.00770281	0.0460457
G2E3	1907.04	-0.233082	0.0812951	-2.86712	0.00414231	0.0294068
HECTD1	20804.3	-0.193675	0.0864037	-2.24151	0.0249931	0.103876
HNRNPC	20407.9	-0.0137224	0.077293	-0.177538	0.859086	0.93134
RPGRIP1	8.91367	0.890574	0.550893	1.6166	0.105965	0.27089
SUPT16H	22863	-0.226186	0.105848	-2.13689	0.0326067	0.124658
TOX4	6641.64	-0.186422	0.0809263	-2.30361	0.0212446	0.0932822
GEMIN2	493.683	-0.209675	0.170728	-1.22813	0.219399	0.425679
TGM1	1.4232	1.06615	1.18618	0.898808	0.368755	0.583955
TINF2	740.618	-0.026508	0.141266	-0.187646	0.851154	0.927383
DAZL	44.0495	2.91792	0.594959	4.90441	9.37e-07	3.24e-05
SEMA6A	3662.69	-0.10195	0.114492	-0.890456	0.373221	0.587481
TRPM7	14184	-0.330944	0.0759114	-4.35961	1.3e-05	0.000287374
TYRO3	796.193	-0.461898	0.158056	-2.92238	0.00347372	0.0259608
WDR76	2377.11	-0.404306	0.165589	-2.44163	0.0146213	0.0725018
CAPN3	602.821	-0.316427	0.17589	-1.799	0.0720186	0.210276
SNAP23	3949.08	-0.111038	0.0716743	-1.54921	0.121332	0.29538
TBX15	130.718	0.976066	0.349144	2.79559	0.00518043	0.0346702
PHGDH	238.118	-0.653512	0.218064	-2.99688	0.00272761	0.0215119
COL9A3	487.651	0.353644	0.388892	0.909363	0.363158	0.578136
EZR	1883.79	0.99919	0.177112	5.64158	1.68e-08	1.22e-06
MYL6	24915.6	-0.0430198	0.132583	-0.324475	0.745578	0.864808
AGO1	5657.58	-0.163144	0.108307	-1.50632	0.131986	0.311333
CLSPN	3158.67	-0.0956143	0.171412	-0.557805	0.576977	0.75366
RFFL	1115.67	0.103603	0.133049	0.77868	0.436169	0.642888
UNC13D	5.43596	2.06146	0.866189	2.37992	0.0173166	0.0816576
MFSD11	491.953	-0.0632103	0.119103	-0.530718	0.595614	0.76725
DPYSL2	43516.5	-0.27644	0.130117	-2.12454	0.0336249	0.127013
TGFB2	125.609	0.893632	0.353783	2.52593	0.0115391	0.0612546
GPATCH2	2425.87	0.0558964	0.0759296	0.736161	0.461633	0.665078
NUP50	6815.51	0.0107116	0.0701592	0.152675	0.878654	0.941218
CDC45	159.312	-0.343149	0.233609	-1.4689	0.14186	0.326039
COMT	140.277	-0.277899	0.167865	-1.65549	0.0978255	0.257013
CECR1	2180.25	1.89288	0.401066	4.7196	2.36e-06	6.85e-05
XXbac.B461K10.4	5.44775	0.821844	0.882012	0.931783	0.351449	0.568527
ECHDC1	3986.01	0.0397388	0.0946107	0.420025	0.674467	0.820661
LRRFIP2	5609.85	-0.163358	0.0915498	-1.78436	0.0743644	0.214751
SEC22C	3974.6	-0.345792	0.0924878	-3.73879	0.000184909	0.0026295
XYLB	2532.32	-0.27081	0.194827	-1.39	0.164529	0.357665
HDAC6	206.643	-0.0209018	0.11494	-0.18185	0.855701	0.929789
GABRP	10.2495	1.46582	0.666942	2.19782	0.0279617	0.112403
CDC6	1952.16	-0.412976	0.185349	-2.22811	0.0258735	0.106315
UPRT	1621.87	-0.13058	0.0633762	-2.0604	0.0393602	0.141399
CDC23	2793.06	-0.205573	0.0726509	-2.82961	0.00466052	0.0320109
AAAS	1200.87	-0.153018	0.106241	-1.4403	0.149783	0.337306
CBX5	62399	-0.204969	0.126292	-1.62298	0.104595	0.268521
FMO2	464.233	1.18887	0.394758	3.01164	0.00259842	0.0207337
SUCO	7659.88	-0.181396	0.0879517	-2.06244	0.0391655	0.141084
MSH2	4030.49	-0.18656	0.0922595	-2.02213	0.0431633	0.15008
MAP3K1	7884.67	0.0532121	0.0619714	0.858656	0.39053	0.603392
DHPS	299.699	-0.149523	0.183911	-0.813018	0.416208	0.626676
HOOK2	27.959	0.665915	0.308995	2.1551	0.0311541	0.121174
NXPE1	25.6373	0.926148	0.440195	2.10395	0.0353829	0.131645
ARCN1	41096.8	-0.219133	0.122009	-1.79604	0.0724884	0.211187
EPB41L4B	10.2905	0.26787	0.619743	0.432227	0.665576	0.814723
TMEM38B	1330.57	-0.473354	0.150874	-3.13742	0.00170444	0.0151705
PSMD5	3883.58	-0.368867	0.0873231	-4.22416	2.4e-05	0.000473312
PTGS1	679.487	0.695186	0.272343	2.55261	0.0106919	0.0580784
NUP188	1708.08	-0.265404	0.0867488	-3.05945	0.00221742	0.0184506
CRAT	154.388	-0.169239	0.166537	-1.01622	0.309523	0.525966
SH2D3C	15.7095	2.42543	0.543685	4.46108	8.15e-06	0.00019227
NANS	709.893	0.190071	0.11663	1.62969	0.103167	0.266267
TBC1D2	16.0952	1.00179	0.367342	2.72713	0.00638879	0.0404048
DFNB31	126.144	0.414001	0.169101	2.44825	0.0143553	0.0714703
PDE6C	5.49678	1.32456	0.569707	2.32499	0.0200727	0.089927
CWF19L1	451.526	-0.0788914	0.10369	-0.760843	0.446751	0.652171
SEMA4G	6.5317	1.79997	0.703746	2.55769	0.0105369	0.0574216
BTAF1	6247.18	0.0415513	0.0979981	0.424001	0.671565	0.818759
IKZF5	1416.41	-0.0540048	0.120359	-0.448696	0.653651	0.80626
BLNK	348.21	1.35065	0.339773	3.97514	7.03e-05	0.00118232
TLL2	1.30338	1.20841	1.28278	0.942022	0.346181	0.563634
CYP26A1	2.51547	0.92883	1.01158	0.918197	0.358516	0.573828
TDRD1	10.3072	1.89969	0.666297	2.85111	0.00435665	0.0304977
SORBS1	7750.73	-0.493348	0.16099	-3.06447	0.00218056	0.0182385
CRTAC1	3.84135	1.78037	1.18023	1.50849	0.131429	0.310513
BAMBI	332.992	-0.00901667	0.208063	-0.0433362	0.965434	0.983334
IL11	9.74153	-0.531758	0.575501	-0.923991	0.355491	0.571699
MYO3A	862.545	-0.138568	0.170795	-0.811313	0.417186	0.62751
WAC	11781.1	-0.0688147	0.128602	-0.535098	0.592582	0.764893
CREM	1165.45	0.00979638	0.156731	0.0625046	0.950161	0.976024
NUBP2	45.3754	-0.0481011	0.247583	-0.194283	0.845954	0.92406
C19orf77	1.4112	0.0234615	1.61999	0.0144825	0.988445	0.994177
HIVEP1	4083.05	0.321688	0.123163	2.61188	0.00900453	0.0513391
TREM2	41.1151	0.72777	0.377969	1.92548	0.0541697	0.174621
FKBP5	1665.98	1.9411	0.329035	5.89937	3.65e-09	3.5e-07
SRPK1	4076.26	-0.0945807	0.113041	-0.836693	0.402765	0.614866
BRPF3	1390.08	-0.156348	0.118471	-1.31972	0.186928	0.385833
MRPS18A	306.572	-0.0917814	0.136532	-0.672233	0.501435	0.69647
TMEM14A	5044.51	-0.380075	0.136756	-2.77922	0.00544895	0.0360004
EFHC1	591.705	-0.0792091	0.138076	-0.573664	0.566195	0.745313
HSP90AB1	474062	-0.263983	0.171673	-1.53771	0.12412	0.299686
CDC5L	13003	-0.240668	0.124019	-1.94058	0.0523096	0.1709
ITPR3	2646.44	-0.449202	0.209931	-2.13976	0.0323745	0.124055
ZNF184	3668.36	-0.196277	0.103199	-1.90193	0.0571801	0.180887
DSP	1776.46	0.0793367	0.386602	0.205215	0.837404	0.919247
SIRT1	4531.73	-0.103315	0.129297	-0.799054	0.424259	0.63318
HNRNPH3	37769.8	-0.125512	0.0819024	-1.53246	0.125408	0.301448
IFT74	1045.69	0.0880299	0.107317	0.820279	0.412057	0.623208
JAK2	1829.17	0.981781	0.216711	4.53036	5.89e-06	0.000146345
IL12RB1	10.9845	2.50787	0.517847	4.84288	1.28e-06	4.2e-05
ABL1	1458.15	0.0345593	0.0753789	0.458474	0.646612	0.802127
ACOT7	853.171	-0.244401	0.164925	-1.48189	0.138369	0.321212
SH3GLB1	19007	-0.0604316	0.0950497	-0.635789	0.524914	0.715323
CDC7	2211.28	-0.232579	0.117771	-1.97484	0.0482863	0.161762
SYDE2	870.433	-0.248989	0.138234	-1.80121	0.0716693	0.209626
PCSK5	271.604	2.16817	0.325246	6.66624	2.62e-11	7.21e-09
SCD	4456.95	0.0516859	0.139938	0.369348	0.711868	0.843922
TMED1	2.44999	0.299536	0.73707	0.406388	0.684458	0.826468
ABLIM1	2592.15	0.719616	0.23443	3.06964	0.00214317	0.0180185
ERMP1	3447.4	-0.0951929	0.124982	-0.761654	0.446266	0.651714
RAB18	7360.6	-0.0551916	0.0991067	-0.55689	0.577602	0.75406
NRP1	2659.17	0.402359	0.141282	2.84791	0.00440078	0.0307098
HSD17B7P2	51.4797	0.33862	0.359061	0.943071	0.345645	0.563158
PRTFDC1	122.663	1.06977	0.354043	3.02158	0.00251462	0.020253
PALMD	569.083	2.30732	0.354039	6.51713	7.17e-11	1.65e-08
TSPAN15	110.907	0.105248	0.196819	0.534744	0.592827	0.765098
H2AFY2	30.4206	1.4162	0.450754	3.14184	0.00167889	0.0149952
FAM21A	238.991	0.156261	0.156321	0.999613	0.317498	0.534
MAST3	258.57	0.355418	0.11917	2.98245	0.00285956	0.0222835
MZF1	421.852	0.425081	0.256233	1.65896	0.0971231	0.255808
OCEL1	142.643	-0.2362	0.138146	-1.70979	0.0873046	0.239134
MYO9B	1477.36	0.0198252	0.0769706	0.257568	0.79674	0.895956
KCNK6	76.1451	1.73478	0.385409	4.50112	6.76e-06	0.000163721
CATSPERG	25.5161	0.221603	0.332364	0.666748	0.504933	0.699054
PSMD8	625.385	-0.22388	0.115857	-1.93239	0.0533117	0.172901
FBXL19	39.4894	0.0845601	0.200843	0.421026	0.673736	0.820317
STX1B	3.77417	0.00309127	0.765665	0.00403736	0.996779	0.99852
HSD3B7	26.553	0.43919	0.274348	1.60085	0.109409	0.276774
SETD1A	231.555	-0.188185	0.132883	-1.41617	0.156725	0.346812
BCL7C	88.8313	-0.0149335	0.187889	-0.0794808	0.93665	0.970266
EFNA2	32.9955	-0.512997	0.254092	-2.01894	0.043493	0.150844
CIRBP	3702.63	-0.0723881	0.0926065	-0.781675	0.434406	0.641638
ATP5D	71.5979	-0.00633671	0.165299	-0.0383348	0.969421	0.985173
C19orf26	1.31599	-1.61361	0.942859	-1.7114	0.0870077	0.238591
HNRNPM	12616.9	0.0611444	0.0852894	0.716905	0.473433	0.67525
X2.Mar	73.1177	0.579035	0.218065	2.65533	0.00792304	0.0469008
NDUFB7	134.429	0.0966837	0.245328	0.3941	0.693507	0.832497
TECR	1126.38	-0.0890951	0.100003	-0.890929	0.372967	0.587257
TIMM13	102.777	-0.0328409	0.21403	-0.153441	0.878051	0.94113
CDC34	41.4269	-0.41648	0.240659	-1.73058	0.0835267	0.232175
MTAP	2225.32	-0.149905	0.0807763	-1.8558	0.0634817	0.193695
CEP170B	81.6445	-0.0109099	0.197387	-0.0552719	0.955922	0.97854
POLR2E	42.4509	0.11882	0.27541	0.431428	0.666157	0.815046
POLRMT	38.0819	-0.0250054	0.200624	-0.124638	0.90081	0.952642
HCN2	21.0502	0.0729525	0.490276	0.148799	0.881712	0.942948
RASSF7	6.03431	0.468858	0.573255	0.817887	0.413422	0.624315
GADD45B	147.997	1.5724	0.347146	4.52949	5.91e-06	0.000146675
PALM	7.94107	-0.823281	0.482081	-1.70777	0.0876796	0.239873
MKNK2	235.005	0.220094	0.161461	1.36314	0.172837	0.368303
ARVCF	8.38307	-0.6818	0.377159	-1.80772	0.0706493	0.207829
TRMT2A	25.3579	-0.0560491	0.25172	-0.222664	0.823797	0.911441
RANBP1	908.987	-0.231037	0.108718	-2.12511	0.0335772	0.126947
ZDHHC8	56.8919	-0.232609	0.167962	-1.38489	0.166085	0.359844
KLHL22	172.241	0.576678	0.182078	3.1672	0.00153913	0.0140161
MED15	704.212	-0.00858445	0.106414	-0.0806702	0.935704	0.969987
SERPIND1	17.3591	0.794912	0.313108	2.53878	0.011124	0.0598017
SNAP29	2854.37	-0.0479127	0.126696	-0.378171	0.705304	0.83986
CRKL	4612.97	-0.0188942	0.0915722	-0.206332	0.836532	0.918767
LZTR1	186.741	0.269411	0.164825	1.63452	0.102149	0.264434
MMP11	571.666	-0.0956559	0.472662	-0.202377	0.839622	0.920762
CECR2	3.64959	1.53502	0.853449	1.79861	0.0720812	0.210311
SMARCB1	1016.03	-0.167356	0.0863423	-1.93828	0.0525888	0.171496
P2RX6	36.2133	-0.24058	0.389631	-0.617456	0.536934	0.724714
DERL3	7.57006	1.58724	0.72688	2.18363	0.0289893	0.115398
BCL2L13	2031.05	-0.231279	0.118	-1.95999	0.0499971	0.165804
DDTL	24.9083	0.133948	0.279502	0.479241	0.631768	0.79173
DDT	12.0702	-0.04207	0.2971	-0.141602	0.887394	0.945583
GSTT2	6.72863	-0.507213	0.545535	-0.929753	0.352499	0.569224
OSM	2.08234	0.176712	1.07715	0.164055	0.869688	0.937152
CABIN1	447.891	0.399763	0.186826	2.13976	0.0323739	0.124055
TBC1D10A	31.9648	0.533636	0.276486	1.93006	0.0535989	0.173474
SUSD2	14.4228	0.997737	0.530376	1.88119	0.0599465	0.186366
SF3A1	4756.71	-0.108906	0.0797539	-1.36553	0.172086	0.367585
GGT5	24.4147	1.64483	0.429459	3.83001	0.000128137	0.00194861
RNF215	72.2475	0.187185	0.192173	0.974044	0.330035	0.546938
SEC14L2	110.885	-0.142943	0.21483	-0.66538	0.505807	0.699918
SPECC1L	738.807	-0.132768	0.0899258	-1.47641	0.139833	0.323098
PPIL2	238.286	-0.210427	0.101759	-2.0679	0.0386492	0.140042
UPB1	2.92548	1.41635	1.2852	1.10204	0.270443	0.483098
YPEL1	90.2342	-0.264624	0.171095	-1.54665	0.121948	0.296405
SNRPD3	3836.45	-0.21992	0.0956629	-2.2989	0.0215106	0.0940884
PES1	433.811	0.00808311	0.110591	0.0730901	0.941734	0.972122
MAPK1	8193.47	-0.153564	0.0894271	-1.71719	0.0859436	0.236532
GGT1	2.51548	3.12511	1.15926	2.69578	0.00702246	0.0431701
PPM1F	128.542	-0.116968	0.151366	-0.77275	0.43967	0.64619
SLC35E4	9.36631	-0.477994	0.429639	-1.11255	0.265902	0.478064
TOP3B	182.814	0.0627666	0.120238	0.522019	0.601657	0.772144
CYTH4	100.689	1.65449	0.390293	4.23911	2.24e-05	0.00044743
[truncated: 24,644 more rows]
