# Supplementary material for: Spatially resolved analyses link genomic and immune diversity and reveal unfavorable neutrophil activation in melanoma
Source: Nat Commun. 2020 Apr 15;11:1839. doi: 10.1038/s41467-020-15538-9 (PMC7160105; doi:10.1038/s41467-020-15538-9)
Supplement: Supplementary file 9 — Supplementary Data 6 [file 41467_2020_15538_MOESM9_ESM.xlsx]

## Sheet: Supplementary Data 6 - Macropha
Input Sample	B cells naive	B cells memory	Plasma cells	T cells CD8	T cells CD4 naive	T cells CD4 memory resting	T cells CD4 memory activated	T cells follicular helper	T cells regulatory (Tregs)	T cells gamma delta	NK cells resting	NK cells activated	Monocytes	Macrophages M0	Macrophages M1	Macrophages M2	Dendritic cells resting	Dendritic cells activated	Mast cells resting	Mast cells activated	Eosinophils	Neutrophils	P-value	Pearson Correlation	RMSE
2A1	0.0094461	0	0.00126531	0.0123182	0	0.309808	0.0406694	0	0	0	0	0.00908694	0.00135156	0.13687	0.15474	0.177732	0.0169594	0	0.0778345	0	0.0519181	0	0.614	0.0007	1.09412
2A2	0.0384014	0	0	0.0164225	0	0.309081	0.0267828	0.00369618	0	0	0	0.0609375	0.015211	0.0707994	0.0861992	0.219312	0.0200906	0	0.0829602	0	0.0501064	0	0.985	-0.0462	1.09784
2A3	0.040455	0	0	0	0	0.427487	0.0165509	0.00248851	0	0	0	0.0573608	0.00316158	0.118485	0.0746689	0.123669	0.0114114	0	0.0975355	0	0.0267262	0	0.955	-0.0358	1.10407
2A4	0.00886447	0.0320794	0	0	0	0.488913	0.0211105	0	0	0	0	0.0696776	0.00449698	0.0518045	0.0697802	0.10125	0.0148892	0.0070256	0.10584	0	0.0242679	0	0.592	0.0032682	1.09694
2A6	0	0	0.0013285	0	0	0.370156	0.0388989	0	0	0	0	0.0699524	0.0218037	0.0514017	0.0840168	0.189381	0.0248792	0	0.148181	0	0	0	0.986	-0.047	1.10287
2A7	0.0160034	0	0	0	0	0.370627	0.0132527	0	0	0	0	0.0402793	0.0138008	0.122111	0.0958976	0.202631	0.00711973	0	0.0627111	0	0.0555657	0	0.986	-0.0483	1.10722
2A8	0	0.00735975	0	0.0429633	0.00932907	0.33652	0.0878934	0	0	0	0	0.02925	0.0268936	0.0350672	0.0460852	0.231364	0.00629668	0.0110004	0.129978	0	0	0	0.991	-0.053	1.10111
2A9	0.00434847	0	0	0.0209157	0.0151105	0.334035	0.0420697	0	0	0	0	0.109966	0.0210678	0.0310565	0.0390057	0.168414	0	0.031321	0.176309	0	0.0002	0.00616765	0.986	-0.0485	1.10845
2A10	0	0	0.0031816	0	0.00772435	0.278721	0.0376815	0	0	0	0	0.0982723	0.00986531	0.147245	0.0252898	0.167397	0.0259563	0	0.192104	0	0.00656134	0	0.992	-0.0555	1.10623
2A12	0	0.0230828	0	0	0	0.457321	0.0205691	0	0	0	0	0.0620851	0.0214586	0.0145723	0.0986399	0.0986257	0.0273022	0.0717416	0.093251	0	0.0113505	0	0.182	0.0767291	1.06639
2A13	0	0	0.0007	0.0330725	0	0.378406	0.0922421	0	0	0	0	0	0.0113078	0.0623167	0.156534	0.153539	0	0.0009	0.0655502	0	0.0454267	0	0.705	-0.0068	1.10145
2A14	0.00196991	0.00614745	0	0.0184352	0	0.207588	0.0311335	0.0502646	0	0	0	0.0684234	0.0130975	0.125249	0.0947395	0.256508	0.0106174	0	0.087804	0	0.0280227	0	0.991	-0.0535	1.10655
2A15	0	0	0.001	0.00199187	0	0.397468	0.0234082	0	0	0	0	0.0688274	0.0130923	0.0443706	0.056189	0.220764	0.019248	0.0012993	0.130967	0	0.0214147	0	0.969	-0.0403	1.10141
2A16	0.0445069	0	0	0	0	0.363484	0.0008	0	0	0	0	0.106308	0.00661746	0.168633	0.0826293	0.110764	0.0233243	0	0.0929009	0	0	0	0.984	-0.045	1.11147
4A1	0.0568687	0.0140514	0	0.0385491	0	0.421863	0.0279574	0	0	0	0	0.0565249	0.00530032	0	0.080896	0.180147	0.015349	0	0.0939045	0	0.00858868	0	0.058	0.150718	1.03072
4A2	0	0.0101239	0	0.0312057	0	0.374404	0.112546	0	0	0	0	0.0139175	0	0.0582389	0.0987112	0.148933	0.0540276	0	0.0781848	0	0.0189833	0.0007	0.016	0.254087	0.981382
4A3	0.00243758	0.0005	0	0.0252388	0	0.358951	0.0243992	0	0	0	0	0.0450094	0.0174088	0.0392761	0.127925	0.209864	0.00517025	0.010995	0.0887947	0	0.044022	0	0.75	-0.011	1.09583
4A4	0	0	0.0008	0.0028529	0	0.335752	0.0825753	0	0	0	0	0.0363978	0.0480543	0.039208	0.0350835	0.218653	0.0213444	0.0256888	0.133371	0	0.0202293	0	0.987	-0.05	1.09314
4A7	0	0	0	0.00419579	0	0.323457	0.0628059	0	0	0	0	0.0219249	0.00201764	0	0.133147	0.296404	0.012703	0.0114176	0.0969468	0	0.034931	0	0.969	-0.0408	1.10521
4A8	0	0	0.0002	0	0	0.268402	0.053095	0.0333674	0	0	0	0.0124551	0.0105046	0.0525571	0.126847	0.26868	0.0285723	0	0.0972618	0	0.0480895	0	0.984	-0.0449	1.10146
4A10	0.0103586	0.0092021	0	0.0209767	0	0.48467	0.0395646	0	0	0	0	0.0371761	0.0031053	0.0956499	0.110865	0.0773349	0.00159606	0	0.0708349	0	0.0386663	0	0.184	0.0749378	1.07243
4A11	0.00152034	0.00251751	0	0.0209075	0	0.421567	0.0340099	0	0	0	0	0.0679293	0.0129562	0.0646447	0.136128	0.0849873	0.0163315	0.00201698	0.09394	0	0.0405445	0	0.738	-0.01	1.10629
4A12	0.00757612	0	0	0	0	0.378814	0.00934888	0	0	0	0	0.0728176	0.00334839	0.0858096	0.11545	0.179621	0.0102003	0.00176451	0.100035	0	0.0352148	0	0.978	-0.0433	1.10906
4A13	0	0	0.0001	0.00239123	0	0.283925	0.0592716	0	0	0	0	0.0921428	0.0357934	0.0530169	0.0434825	0.259796	0	0	0.155687	0	0.0144008	0	0.988	-0.0507	1.10068
4A14	0	0	0	0.00706125	0	0.284398	0.0310919	0	0	0	0	0.0974232	0.0212635	0.0817394	0.0471567	0.285835	0.00292982	0.0015559	0.139545	0	0	0	0.988	-0.0511	1.10594
4A16	0.00451422	0.0328005	0	0.0009	0.0123791	0.425869	0.0719954	0	0	0	0	0.0383695	0.0124191	0.116241	0.112536	0.0361098	0.0239866	0	0.0880095	0	0.0239122	0	0.113	0.104102	1.05145
4A17	0.0365541	0.0136759	0	0	0	0.479013	0.0388581	0	0	0	0	0.0255522	0.0138797	0.00746102	0.137508	0.122564	0.0349147	0.0016906	0.0670041	0	0.0213245	0	0.279	0.0476917	1.08136
4A18	0	0.015123	0	0	0	0.46554	0.02231	0	0	0	0	0.0544017	0.0157008	0.0381242	0.0955508	0.115081	0.0035829	0.0429941	0.0918993	0	0.0396926	0	0.505	0.0129299	1.09165
4A19	0	0.0134856	0	0	0.0182627	0.423761	0.0299231	0	0	0	0	0.0580618	0.0136287	0.0694783	0.100138	0.0681598	0.0147935	0.0584166	0.0828769	0	0.0490148	0	0.148	0.0889429	1.05931
4A20	0	0.00507752	0	0	0	0.326483	0.0203246	0	0	0	0	0.0659967	0.00551908	0.0478549	0.165156	0.120743	0.0536801	0	0.119442	0	0.0697228	0	0.88	-0.024	1.10382
6A3	0.0378755	0	0	0	0	0.439905	0.0179663	0	0	0	0	0.0497991	0.00540105	0.057383	0.115489	0.102156	0.0553483	0.0002	0.0930925	0	0.0253448	0	0.93	-0.0305	1.10442
6A5	0.0246618	0.048328	0	0	0.0002	0.482246	0.0370596	0	0	0	0	0.0534422	0.0151964	0.00262403	0.119061	0.0509022	0.0463725	0	0.0891295	0	0.0307567	0	0.018	0.237189	0.997321
6A9	0.0005	0.013398	0	0	0.0599875	0.345227	0.0319371	0.023291	0	0	0	0.043941	0.00929318	0.0860482	0.0833219	0.161284	0	0.0550827	0.0818218	0	0.00484235	0	0.601	0.00212379	1.09008
6A10	0	0.00846307	0	0	0	0.475323	0.0455888	0	0	0	0	0.0285143	0.0117463	0.0132277	0.163126	0.104945	0.0119955	0.00933969	0.0825368	0	0.0451948	0	0.277	0.0480014	1.08852
6A11	0	0.0448259	0	0	0.029896	0.434974	0.0289039	0	0	0	0	0.0517644	0.0122178	0.018301	0.107074	0.071392	0.00789857	0.0606554	0.0948975	0	0.0371998	0	0.447	0.0202773	1.09184
6A15	0	0.0183885	0	0	0.0148852	0.49882	0.0251548	0	0	0	0	0.0516924	0.0125068	0.0386646	0.0948368	0.101729	0.0324154	0.00685186	0.0748331	0	0.0292214	0	0.559	0.00779837	1.09891
6A16	0.0181207	0	0	0	0	0.455387	0.0151092	0	0	0	0	0.0684799	0.00175431	0.0709587	0.110278	0.116005	0.0112087	0	0.0982663	0	0.034433	0	0.914	-0.0282	1.10985
6A17	0.0347532	0	0	0	0.0269162	0.305176	0.0164797	0.0208218	0	0	0	0.0611592	0.00600778	0.0238267	0.0993612	0.286951	0.0130369	0.00365789	0.090858	0	0.0109937	0	0.914	-0.0284	1.09678
8A2	0.0446855	0.00189587	0	0	0.0415057	0.495854	0.0242344	0	0	0	0	0.0411648	0.0114981	0.0840378	0.058145	0.103878	0.0179204	0.0133032	0.054802	0	0.00707549	0	0.143	0.0899639	1.06507
8A3	0.00292967	0.048051	0	0	0.1821	0.27192	0.00335499	0	0	0	0.00824979	0.00983245	0.0976121	0.0150979	0.0293945	0.207065	0	0.0640229	0.0359425	0	0.0244281	0	0.245	0.0562442	1.06485
8A4	0	0.0116548	0	0	0.0835821	0.221658	0.00285306	0	0	0	0	0.0456405	0.104104	0	0.00685942	0.338729	0.0005	0.0119561	0.154521	0	0.0146193	0.00333079	0.166	0.0811242	1.04942
8A6	0.0391557	0.0321431	0	0	0.114467	0.440987	0.0398982	0	0	0	0	0.0239908	0.0118546	0.0347479	0.0673558	0.114811	0.00772659	0.0209976	0.0467709	0	0.00509312	0	0.059	0.146564	1.04246
8A7	0.0212346	0.0134042	0	0	0	0.48231	0.0375742	0	0	0	0	0.0171964	0.00494031	0.0670582	0.0457742	0.22209	0	0.0332749	0.0445419	0	0.00441544	0.00618579	0.089	0.121239	1.04462
8A8	0.0588695	0.00426174	0	0	0.243116	0.338778	0.047263	0	0	0	0	0.00921044	0.0155273	0	0.0502686	0.134212	0	0.0416883	0.039572	0	0.0172329	0	0.021	0.222679	1.01009
8A10	0	0.0126675	0	0	0.0528098	0.370275	0.0479077	0	0	0	0	0.0531139	0.0170323	0.0382727	0.0924181	0.120617	0.0408387	0.032353	0.0917694	0	0.0299252	0	0.393	0.0276152	1.0773
8A11	0.0179065	0.013975	0	0	0.00624315	0.540876	0.0246782	0	0	0	0	0.0453566	0.0140159	0.0168869	0.0835364	0.0471403	0.0708389	0.0199984	0.0679096	0	0.0306379	0	0.178	0.0771378	1.07318
8A12	0.00263608	0.0252529	0	0	0.0194704	0.526204	0.0334458	0	0	0	0	0.0583685	0.0198404	0.0469685	0.0712476	0.0368553	0.00579068	0.0373811	0.075323	0	0.0412156	0	0.275	0.0490976	1.0887
8A13	0.00481744	0.0671381	0	0.00955269	0.160466	0.450552	0.0542536	0	0	0	0	0.0337664	0.00674527	0.00561156	0.031327	0.105167	0.0009	0.0180988	0.0513464	0	0.0003	0	0.009	0.284599	0.984968
