# Supplementary material for: Spatially resolved analyses link genomic and immune diversity and reveal unfavorable neutrophil activation in melanoma
Source: Nat Commun. 2020 Apr 15;11:1839. doi: 10.1038/s41467-020-15538-9 (PMC7160105; doi:10.1038/s41467-020-15538-9)
Supplement: Supplementary file 10 — Supplementary Data 7 [file 41467_2020_15538_MOESM10_ESM.xlsx]

## Sheet: Supplementary Data 7 - Neutroph
CibersortMarkers	MCPCounterMarkers
AIF1	ABHD5
APOBEC3A	ABTB1
AQP9	ALPL
BTNL8	ARHGAP26
C5AR1	BEST1
CAMP	BTNL8
CASP5	CA4
CCR3	CEACAM3
CDA	CLEC7A
CEACAM3	CMTM2
CFP	CSF3R
CHI3L1	CTB-167B5.2
CHST15	CXCR1
CLC	CXCR2
CREB5	CYP4F2 /// CYP4F3
CSF3R	CYP4F3
CXCR1	DGAT2
CXCR2	DHX34
DPEP2	DOCK5
EMR2	FAM212B /// LOC101928718
EMR3	FCAR
FAM212B	FCGR3B
FCGR3B	FPR1
FFAR2	HAL
FPR1	IRAK3
FPR2	KCNJ15
GPR97	KIF13A
HAL	LINC00528
HSPA6	LOC100289061
IGSF6	LOC101928717 /// SLC19A1
IL18RAP	LOC254896 /// TNFRSF10C
LILRA2	LRG1
LILRB2	LRRC4
LST1	MEGF9
MAK	MIR7109 /// PISD
MEFV	NATD1
MGAM	NFE4
MMP25	NHSL2
MNDA	NPL
MXD1	ORM1
NCF2	PCBP1-AS1
NFE2	PHOSPHO1
P2RY13	PI3
P2RY14	PLIN5
PADI4	PLXNC1
PGLYRP1	PROK2
PLEKHG3	REPS2
QPCT	RP11-44F14.8
REPS2	SKAP2
S100A12	SLC12A6
STEAP4	SLC25A37
TLR2	SLC26A8
TLR8	STEAP4
TNFAIP6	TECPR2
TNFRSF10C	TGM3
TREM1	TLE3
TREML2	TNFRSF10C
VNN1	VNN3
VNN2
VNN3
