# Supplementary material for: Spatially resolved analyses link genomic and immune diversity and reveal unfavorable neutrophil activation in melanoma
Source: Nat Commun. 2020 Apr 15;11:1839. doi: 10.1038/s41467-020-15538-9 (PMC7160105; doi:10.1038/s41467-020-15538-9)
Supplement: Supplementary file 11 — Supplementary Data 8 [file 41467_2020_15538_MOESM11_ESM.xlsx]

## Sheet: GO-0042119_neut-activation
GENE PRODUCT DB	GENE PRODUCT ID	SYMBOL	QUALIFIER	GO TERM	GO NAME	ECO ID	GO EVIDENCE CODE	REFERENCE	WITH/FROM	TAXON ID	ASSIGNED BY	ANNOTATION EXTENSION	GO ASPECT
UniProtKB	A0A024R074	SYBL1	involved_in	GO:0043312	neutrophil degranulation	ECO:0000265	IEA	GO_REF:0000107	UniProtKB:Q9JHW5|ensembl:ENSRNOP00000011065	9606	Ensembl		P
UniProtKB	A0A024R244	SYK	involved_in	GO:0002283	neutrophil activation involved in immune response	ECO:0000265	IEA	GO_REF:0000107	UniProtKB:P48025|ensembl:ENSMUSP00000113852	9606	Ensembl		P
UniProtKB	A0A024R365	DNASE1L3	involved_in	GO:0002283	neutrophil activation involved in immune response	ECO:0000265	IEA	GO_REF:0000107	UniProtKB:O55070|ensembl:ENSMUSP00000026315	9606	Ensembl		P
UniProtKB	A0A024RDA5	IL8	involved_in	GO:0042119	neutrophil activation	ECO:0000256	IEA	GO_REF:0000002	InterPro:IPR028469	9606	InterPro		P
UniProtKB	B6A8C7	TARM1	involved_in	GO:0043312	neutrophil degranulation	ECO:0000304	TAS	Reactome:R-HSA-6798695		9606	Reactome		P
UniProtKB	C9J4T6	CXCL8	involved_in	GO:0042119	neutrophil activation	ECO:0000256	IEA	GO_REF:0000002	InterPro:IPR028469	9606	InterPro		P
UniProtKB	O00161	SNAP23	involved_in	GO:0043312	neutrophil degranulation	ECO:0000304	TAS	Reactome:R-HSA-6798695		9606	Reactome		P
UniProtKB	O00186	STXBP3	involved_in	GO:0043312	neutrophil degranulation	ECO:0000270	IEP	PMID:18588921		9606	UniProt		P
UniProtKB	O00231	PSMD11	involved_in	GO:0043312	neutrophil degranulation	ECO:0000304	TAS	Reactome:R-HSA-6798695		9606	Reactome		P
UniProtKB	O00232	PSMD12	involved_in	GO:0043312	neutrophil degranulation	ECO:0000304	TAS	Reactome:R-HSA-6798695		9606	Reactome		P
UniProtKB	O00241	SIRPB1	involved_in	GO:0043312	neutrophil degranulation	ECO:0000304	TAS	Reactome:R-HSA-6798695		9606	Reactome		P
UniProtKB	O00264	PGRMC1	involved_in	GO:0043312	neutrophil degranulation	ECO:0000304	TAS	Reactome:R-HSA-6798695		9606	Reactome		P
UniProtKB	O00391	QSOX1	involved_in	GO:0043312	neutrophil degranulation	ECO:0000304	TAS	Reactome:R-HSA-6798695		9606	Reactome		P
UniProtKB	O00462	MANBA	involved_in	GO:0043312	neutrophil degranulation	ECO:0000304	TAS	Reactome:R-HSA-6798695		9606	Reactome		P
UniProtKB	O00487	PSMD14	involved_in	GO:0043312	neutrophil degranulation	ECO:0000304	TAS	Reactome:R-HSA-6798695		9606	Reactome		P
UniProtKB	O00560	SDCBP	involved_in	GO:0043312	neutrophil degranulation	ECO:0000304	TAS	Reactome:R-HSA-6798695		9606	Reactome		P
UniProtKB	O00571	DDX3X	involved_in	GO:0043312	neutrophil degranulation	ECO:0000304	TAS	Reactome:R-HSA-6798695		9606	Reactome		P
UniProtKB	O00584	RNASET2	involved_in	GO:0043312	neutrophil degranulation	ECO:0000304	TAS	Reactome:R-HSA-6798695		9606	Reactome		P
UniProtKB	O00602	FCN1	involved_in	GO:0043312	neutrophil degranulation	ECO:0000304	TAS	Reactome:R-HSA-6798695		9606	Reactome		P
UniProtKB	O00754	MAN2B1	involved_in	GO:0043312	neutrophil degranulation	ECO:0000304	TAS	Reactome:R-HSA-6798695		9606	Reactome		P
UniProtKB	O00764	PDXK	involved_in	GO:0043312	neutrophil degranulation	ECO:0000304	TAS	Reactome:R-HSA-6798695		9606	Reactome		P
UniProtKB	O14672	ADAM10	involved_in	GO:0043312	neutrophil degranulation	ECO:0000304	TAS	Reactome:R-HSA-6798695		9606	Reactome		P
UniProtKB	O14727	APAF1	involved_in	GO:0043312	neutrophil degranulation	ECO:0000304	TAS	Reactome:R-HSA-6798695		9606	Reactome		P
UniProtKB	O14975	SLC27A2	involved_in	GO:0043312	neutrophil degranulation	ECO:0000304	TAS	Reactome:R-HSA-6798695		9606	Reactome		P
UniProtKB	O15078	CEP290	involved_in	GO:0043312	neutrophil degranulation	ECO:0000304	TAS	Reactome:R-HSA-6798695		9606	Reactome		P
UniProtKB	O15120	AGPAT2	involved_in	GO:0043312	neutrophil degranulation	ECO:0000304	TAS	Reactome:R-HSA-6798695		9606	Reactome		P
UniProtKB	O15121	DEGS1	involved_in	GO:0043312	neutrophil degranulation	ECO:0000304	TAS	Reactome:R-HSA-6798695		9606	Reactome		P
UniProtKB	O15126	SCAMP1	involved_in	GO:0043312	neutrophil degranulation	ECO:0000304	TAS	Reactome:R-HSA-6798695		9606	Reactome		P
UniProtKB	O15260	SURF4	involved_in	GO:0043312	neutrophil degranulation	ECO:0000304	TAS	Reactome:R-HSA-6798695		9606	Reactome		P
UniProtKB	O15389	SIGLEC5	involved_in	GO:0043312	neutrophil degranulation	ECO:0000304	TAS	Reactome:R-HSA-6798695		9606	Reactome		P
UniProtKB	O15511	ARPC5	involved_in	GO:0043312	neutrophil degranulation	ECO:0000304	TAS	Reactome:R-HSA-6798695		9606	Reactome		P
UniProtKB	O43242	PSMD3	involved_in	GO:0043312	neutrophil degranulation	ECO:0000304	TAS	Reactome:R-HSA-6798695		9606	Reactome		P
UniProtKB	O43451	MGAM	involved_in	GO:0043312	neutrophil degranulation	ECO:0000304	TAS	Reactome:R-HSA-6798695		9606	Reactome		P
UniProtKB	O43759	SYNGR1	involved_in	GO:0043312	neutrophil degranulation	ECO:0000304	TAS	Reactome:R-HSA-6798695		9606	Reactome		P
UniProtKB	O43914	TYROBP	involved_in	GO:0043312	neutrophil degranulation	ECO:0000304	TAS	Reactome:R-HSA-6798695		9606	Reactome		P
UniProtKB	O43914	TYROBP	involved_in	GO:0002283	neutrophil activation involved in immune response	ECO:0000265	IEA	GO_REF:0000107	UniProtKB:O54885|ensembl:ENSMUSP00000032800	9606	Ensembl		P
UniProtKB	O60234	GMFG	involved_in	GO:0043312	neutrophil degranulation	ECO:0000304	TAS	Reactome:R-HSA-6798695		9606	Reactome		P
UniProtKB	O60603	TLR2	involved_in	GO:0043312	neutrophil degranulation	ECO:0000304	TAS	Reactome:R-HSA-6798695		9606	Reactome		P
UniProtKB	O60610	DIAPH1	involved_in	GO:0043312	neutrophil degranulation	ECO:0000304	TAS	Reactome:R-HSA-6798695		9606	Reactome		P
UniProtKB	O60784	TOM1	involved_in	GO:0043312	neutrophil degranulation	ECO:0000304	TAS	Reactome:R-HSA-6798695		9606	Reactome		P
UniProtKB	O75015	FCGR3B	involved_in	GO:0043312	neutrophil degranulation	ECO:0000304	TAS	Reactome:R-HSA-6798695		9606	Reactome		P
UniProtKB	O75022	LILRB3	involved_in	GO:0043312	neutrophil degranulation	ECO:0000304	TAS	Reactome:R-HSA-6798695		9606	Reactome		P
UniProtKB	O75131	CPNE3	involved_in	GO:0043312	neutrophil degranulation	ECO:0000304	TAS	Reactome:R-HSA-6798695		9606	Reactome		P
UniProtKB	O75165	DNAJC13	involved_in	GO:0043312	neutrophil degranulation	ECO:0000304	TAS	Reactome:R-HSA-6798695		9606	Reactome		P
UniProtKB	O75594	PGLYRP1	involved_in	GO:0043312	neutrophil degranulation	ECO:0000304	TAS	Reactome:R-HSA-6798695		9606	Reactome		P
UniProtKB	O75629	CREG1	involved_in	GO:0043312	neutrophil degranulation	ECO:0000304	TAS	Reactome:R-HSA-6798695		9606	Reactome		P
UniProtKB	O75787	ATP6AP2	involved_in	GO:0043312	neutrophil degranulation	ECO:0000304	TAS	Reactome:R-HSA-6798695		9606	Reactome		P
UniProtKB	O75874	IDH1	involved_in	GO:0043312	neutrophil degranulation	ECO:0000304	TAS	Reactome:R-HSA-6798695		9606	Reactome		P
UniProtKB	O75907	DGAT1	involved_in	GO:0043312	neutrophil degranulation	ECO:0000304	TAS	Reactome:R-HSA-6798695		9606	Reactome		P
UniProtKB	O94759	TRPM2	involved_in	GO:0043312	neutrophil degranulation	ECO:0000304	TAS	Reactome:R-HSA-6798695		9606	Reactome		P
UniProtKB	O94804	STK10	involved_in	GO:0043312	neutrophil degranulation	ECO:0000304	TAS	Reactome:R-HSA-6798695		9606	Reactome		P
UniProtKB	O94856	NFASC	involved_in	GO:0043312	neutrophil degranulation	ECO:0000304	TAS	Reactome:R-HSA-6798695		9606	Reactome		P
UniProtKB	O94886	TMEM63A	involved_in	GO:0043312	neutrophil degranulation	ECO:0000304	TAS	Reactome:R-HSA-6798695		9606	Reactome		P
UniProtKB	O94973	AP2A2	involved_in	GO:0043312	neutrophil degranulation	ECO:0000304	TAS	Reactome:R-HSA-6798695		9606	Reactome		P
UniProtKB	O95210	STBD1	involved_in	GO:0043312	neutrophil degranulation	ECO:0000304	TAS	Reactome:R-HSA-6798695		9606	Reactome		P
UniProtKB	O95256	IL18RAP	involved_in	GO:0042119	neutrophil activation	ECO:0000265	IEA	GO_REF:0000107	UniProtKB:Q9Z2B1|ensembl:ENSMUSP00000027237	9606	Ensembl		P
UniProtKB	O95298	NDUFC2	involved_in	GO:0043312	neutrophil degranulation	ECO:0000304	TAS	Reactome:R-HSA-6798695		9606	Reactome		P
UniProtKB	O95352	ATG7	involved_in	GO:0043312	neutrophil degranulation	ECO:0000304	TAS	Reactome:R-HSA-6798695		9606	Reactome		P
UniProtKB	O95415	BRI3	involved_in	GO:0043312	neutrophil degranulation	ECO:0000304	TAS	Reactome:R-HSA-6798695		9606	Reactome		P
UniProtKB	O95497	VNN1	involved_in	GO:0043312	neutrophil degranulation	ECO:0000304	TAS	Reactome:R-HSA-6798695		9606	Reactome		P
UniProtKB	O95716	RAB3D	involved_in	GO:0043312	neutrophil degranulation	ECO:0000304	TAS	Reactome:R-HSA-6798695		9606	Reactome		P
UniProtKB	O95721	SNAP29	involved_in	GO:0043312	neutrophil degranulation	ECO:0000304	TAS	Reactome:R-HSA-6798695		9606	Reactome		P
UniProtKB	P00387	CYB5R3	involved_in	GO:0043312	neutrophil degranulation	ECO:0000304	TAS	Reactome:R-HSA-6798695		9606	Reactome		P
UniProtKB	P00491	PNP	involved_in	GO:0043312	neutrophil degranulation	ECO:0000304	TAS	Reactome:R-HSA-6798695		9606	Reactome		P
UniProtKB	P00738	HP	involved_in	GO:0043312	neutrophil degranulation	ECO:0000304	TAS	Reactome:R-HSA-6798695		9606	Reactome		P
UniProtKB	P00746	CFD	involved_in	GO:0043312	neutrophil degranulation	ECO:0000304	TAS	Reactome:R-HSA-6798695		9606	Reactome		P
UniProtKB	P00749	PLAU	involved_in	GO:0043312	neutrophil degranulation	ECO:0000304	TAS	Reactome:R-HSA-6798695		9606	Reactome		P
UniProtKB	P01009	SERPINA1	involved_in	GO:0043312	neutrophil degranulation	ECO:0000304	TAS	Reactome:R-HSA-6798695		9606	Reactome		P
UniProtKB	P01011	SERPINA3	involved_in	GO:0043312	neutrophil degranulation	ECO:0000304	TAS	Reactome:R-HSA-6798695		9606	Reactome		P
UniProtKB	P01024	C3	involved_in	GO:0043312	neutrophil degranulation	ECO:0000304	TAS	Reactome:R-HSA-6798695		9606	Reactome		P
UniProtKB	P01034	CST3	involved_in	GO:0043312	neutrophil degranulation	ECO:0000304	TAS	Reactome:R-HSA-6798695		9606	Reactome		P
UniProtKB	P01111	NRAS	involved_in	GO:0043312	neutrophil degranulation	ECO:0000304	TAS	Reactome:R-HSA-6798695		9606	Reactome		P
UniProtKB	P01833	PIGR	involved_in	GO:0043312	neutrophil degranulation	ECO:0000304	TAS	Reactome:R-HSA-6798695		9606	Reactome		P
UniProtKB	P01889	HLA-B	involved_in	GO:0043312	neutrophil degranulation	ECO:0000304	TAS	Reactome:R-HSA-6798695		9606	Reactome		P
UniProtKB	P01893	HLA-H	involved_in	GO:0043312	neutrophil degranulation	ECO:0000304	TAS	Reactome:R-HSA-6798695		9606	Reactome		P
UniProtKB	P02750	LRG1	involved_in	GO:0043312	neutrophil degranulation	ECO:0000304	TAS	Reactome:R-HSA-6798695		9606	Reactome		P
UniProtKB	P02763	ORM1	involved_in	GO:0043312	neutrophil degranulation	ECO:0000304	TAS	Reactome:R-HSA-6798695		9606	Reactome		P
UniProtKB	P02765	AHSG	involved_in	GO:0043312	neutrophil degranulation	ECO:0000304	TAS	Reactome:R-HSA-6798695		9606	Reactome		P
UniProtKB	P02766	TTR	involved_in	GO:0043312	neutrophil degranulation	ECO:0000304	TAS	Reactome:R-HSA-6798695		9606	Reactome		P
UniProtKB	P02775	PPBP	involved_in	GO:0043312	neutrophil degranulation	ECO:0000304	TAS	Reactome:R-HSA-6798695		9606	Reactome		P
UniProtKB	P02788	LTF	involved_in	GO:0043312	neutrophil degranulation	ECO:0000304	TAS	Reactome:R-HSA-6798695		9606	Reactome		P
UniProtKB	P02792	FTL	involved_in	GO:0043312	neutrophil degranulation	ECO:0000304	TAS	Reactome:R-HSA-6798695		9606	Reactome		P
UniProtKB	P02794	FTH1	involved_in	GO:0043312	neutrophil degranulation	ECO:0000304	TAS	Reactome:R-HSA-6798695		9606	Reactome		P
UniProtKB	P03973	SLPI	involved_in	GO:0043312	neutrophil degranulation	ECO:0000304	TAS	Reactome:R-HSA-6798695		9606	Reactome		P
UniProtKB	P04040	CAT	involved_in	GO:0043312	neutrophil degranulation	ECO:0000304	TAS	Reactome:R-HSA-6798695		9606	Reactome		P
UniProtKB	P04066	FUCA1	involved_in	GO:0043312	neutrophil degranulation	ECO:0000304	TAS	Reactome:R-HSA-6798695		9606	Reactome		P
UniProtKB	P04075	ALDOA	involved_in	GO:0043312	neutrophil degranulation	ECO:0000304	TAS	Reactome:R-HSA-6798695		9606	Reactome		P
UniProtKB	P04080	CSTB	involved_in	GO:0043312	neutrophil degranulation	ECO:0000304	TAS	Reactome:R-HSA-6798695		9606	Reactome		P
UniProtKB	P04217	A1BG	involved_in	GO:0043312	neutrophil degranulation	ECO:0000304	TAS	Reactome:R-HSA-6798695		9606	Reactome		P
UniProtKB	P04264	KRT1	involved_in	GO:0043312	neutrophil degranulation	ECO:0000304	TAS	Reactome:R-HSA-6798695		9606	Reactome		P
UniProtKB	P04839	CYBB	involved_in	GO:0043312	neutrophil degranulation	ECO:0000304	TAS	Reactome:R-HSA-6798695		9606	Reactome		P
UniProtKB	P05089	ARG1	involved_in	GO:0043312	neutrophil degranulation	ECO:0000304	TAS	Reactome:R-HSA-6798695		9606	Reactome		P
UniProtKB	P05107	ITGB2	involved_in	GO:0043312	neutrophil degranulation	ECO:0000304	TAS	Reactome:R-HSA-6798695		9606	Reactome		P
UniProtKB	P05109	S100A8	involved_in	GO:0043312	neutrophil degranulation	ECO:0000304	TAS	Reactome:R-HSA-6798695		9606	Reactome		P
UniProtKB	P05164	MPO	involved_in	GO:0043312	neutrophil degranulation	ECO:0000304	TAS	Reactome:R-HSA-6798695		9606	Reactome		P
UniProtKB	P06280	GLA	involved_in	GO:0043312	neutrophil degranulation	ECO:0000304	TAS	Reactome:R-HSA-6798695		9606	Reactome		P
UniProtKB	P06396	GSN	involved_in	GO:0043312	neutrophil degranulation	ECO:0000304	TAS	Reactome:R-HSA-6798695		9606	Reactome		P
UniProtKB	P06702	S100A9	involved_in	GO:0043312	neutrophil degranulation	ECO:0000304	TAS	Reactome:R-HSA-6798695		9606	Reactome		P
UniProtKB	P06737	PYGL	involved_in	GO:0043312	neutrophil degranulation	ECO:0000304	TAS	Reactome:R-HSA-6798695		9606	Reactome		P
UniProtKB	P06744	GPI	involved_in	GO:0043312	neutrophil degranulation	ECO:0000304	TAS	Reactome:R-HSA-6798695		9606	Reactome		P
UniProtKB	P06756	ITGAV	involved_in	GO:0043312	neutrophil degranulation	ECO:0000304	TAS	Reactome:R-HSA-6798695		9606	Reactome		P
UniProtKB	P07339	CTSD	involved_in	GO:0043312	neutrophil degranulation	ECO:0000304	TAS	Reactome:R-HSA-6798695		9606	Reactome		P
UniProtKB	P07355	ANXA2	involved_in	GO:0043312	neutrophil degranulation	ECO:0000304	TAS	Reactome:R-HSA-6798695		9606	Reactome		P
UniProtKB	P07384	CAPN1	involved_in	GO:0043312	neutrophil degranulation	ECO:0000304	TAS	Reactome:R-HSA-6798695		9606	Reactome		P
UniProtKB	P07437	TUBB	involved_in	GO:0043312	neutrophil degranulation	ECO:0000304	TAS	Reactome:R-HSA-6798695		9606	Reactome		P
UniProtKB	P07478	PRSS2	involved_in	GO:0043312	neutrophil degranulation	ECO:0000304	TAS	Reactome:R-HSA-6798695		9606	Reactome		P
UniProtKB	P07602	PSAP	involved_in	GO:0043312	neutrophil degranulation	ECO:0000304	TAS	Reactome:R-HSA-6798695		9606	Reactome		P
UniProtKB	P07686	HEXB	involved_in	GO:0043312	neutrophil degranulation	ECO:0000304	TAS	Reactome:R-HSA-6798695		9606	Reactome		P
UniProtKB	P07741	APRT	involved_in	GO:0043312	neutrophil degranulation	ECO:0000304	TAS	Reactome:R-HSA-6798695		9606	Reactome		P
UniProtKB	P07858	CTSB	involved_in	GO:0043312	neutrophil degranulation	ECO:0000304	TAS	Reactome:R-HSA-6798695		9606	Reactome		P
UniProtKB	P07900	HSP90AA1	involved_in	GO:0043312	neutrophil degranulation	ECO:0000304	TAS	Reactome:R-HSA-6798695		9606	Reactome		P
UniProtKB	P08174	CD55	involved_in	GO:0043312	neutrophil degranulation	ECO:0000304	TAS	Reactome:R-HSA-6798695		9606	Reactome		P
UniProtKB	P08236	GUSB	involved_in	GO:0043312	neutrophil degranulation	ECO:0000304	TAS	Reactome:R-HSA-6798695		9606	Reactome		P
UniProtKB	P08238	HSP90AB1	involved_in	GO:0043312	neutrophil degranulation	ECO:0000304	TAS	Reactome:R-HSA-6798695		9606	Reactome		P
UniProtKB	P08246	ELANE	involved_in	GO:0043312	neutrophil degranulation	ECO:0000304	TAS	Reactome:R-HSA-6798695		9606	Reactome		P
UniProtKB	P08311	CTSG	involved_in	GO:0043312	neutrophil degranulation	ECO:0000304	TAS	Reactome:R-HSA-6798695		9606	Reactome		P
UniProtKB	P08473	MME	involved_in	GO:0043312	neutrophil degranulation	ECO:0000304	TAS	Reactome:R-HSA-6798695		9606	Reactome		P
UniProtKB	P08571	CD14	involved_in	GO:0043312	neutrophil degranulation	ECO:0000304	TAS	Reactome:R-HSA-6798695		9606	Reactome		P
UniProtKB	P08575	PTPRC	involved_in	GO:0043312	neutrophil degranulation	ECO:0000304	TAS	Reactome:R-HSA-6798695		9606	Reactome		P
UniProtKB	P08962	CD63	involved_in	GO:0043312	neutrophil degranulation	ECO:0000304	TAS	Reactome:R-HSA-6798695		9606	Reactome		P
UniProtKB	P09110	ACAA1	involved_in	GO:0043312	neutrophil degranulation	ECO:0000304	TAS	Reactome:R-HSA-6798695		9606	Reactome		P
UniProtKB	P09211	GSTP1	involved_in	GO:0043312	neutrophil degranulation	ECO:0000304	TAS	Reactome:R-HSA-6798695		9606	Reactome		P
UniProtKB	P09341	CXCL1	involved_in	GO:0043312	neutrophil degranulation	ECO:0000304	TAS	Reactome:R-HSA-6798695		9606	Reactome		P
UniProtKB	P09429	HMGB1	involved_in	GO:0043312	neutrophil degranulation	ECO:0000304	TAS	Reactome:R-HSA-6798695		9606	Reactome		P
UniProtKB	P09668	CTSH	involved_in	GO:0043312	neutrophil degranulation	ECO:0000304	TAS	Reactome:R-HSA-6798695		9606	Reactome		P
UniProtKB	P09769	FGR	involved_in	GO:0043312	neutrophil degranulation	ECO:0000304	TAS	Reactome:R-HSA-6798695		9606	Reactome		P
UniProtKB	P09917	ALOX5	involved_in	GO:0043312	neutrophil degranulation	ECO:0000304	TAS	Reactome:R-HSA-6798695		9606	Reactome		P
UniProtKB	P09960	LTA4H	involved_in	GO:0043312	neutrophil degranulation	ECO:0000304	TAS	Reactome:R-HSA-6798695		9606	Reactome		P
UniProtKB	P09972	ALDOC	involved_in	GO:0043312	neutrophil degranulation	ECO:0000304	TAS	Reactome:R-HSA-6798695		9606	Reactome		P
UniProtKB	P0DMV8	HSPA1A	involved_in	GO:0043312	neutrophil degranulation	ECO:0000304	TAS	Reactome:R-HSA-6798695		9606	Reactome		P
UniProtKB	P0DMV9	HSPA1B	involved_in	GO:0043312	neutrophil degranulation	ECO:0000304	TAS	Reactome:R-HSA-6798695		9606	Reactome		P
UniProtKB	P10145	CXCL8	involved_in	GO:0042119	neutrophil activation	ECO:0000314	IDA	PMID:8399143		9606	UniProt		P
UniProtKB	P10145	CXCL8	involved_in	GO:0042119	neutrophil activation	ECO:0000304	TAS	PMID:11483765		9606	UniProt		P
UniProtKB	P10145	CXCL8	involved_in	GO:0042119	neutrophil activation	ECO:0000256	IEA	GO_REF:0000002	InterPro:IPR028469	9606	InterPro		P
UniProtKB	P10153	RNASE2	involved_in	GO:0043312	neutrophil degranulation	ECO:0000304	TAS	Reactome:R-HSA-6798695		9606	Reactome		P
UniProtKB	P10253	GAA	involved_in	GO:0043312	neutrophil degranulation	ECO:0000304	TAS	Reactome:R-HSA-6798695		9606	Reactome		P
UniProtKB	P10321	HLA-C	involved_in	GO:0043312	neutrophil degranulation	ECO:0000304	TAS	Reactome:R-HSA-6798695		9606	Reactome		P
UniProtKB	P10619	CTSA	involved_in	GO:0043312	neutrophil degranulation	ECO:0000304	TAS	Reactome:R-HSA-6798695		9606	Reactome		P
UniProtKB	P10620	MGST1	involved_in	GO:0043312	neutrophil degranulation	ECO:0000304	TAS	Reactome:R-HSA-6798695		9606	Reactome		P
UniProtKB	P11142	HSPA8	involved_in	GO:0043312	neutrophil degranulation	ECO:0000304	TAS	Reactome:R-HSA-6798695		9606	Reactome		P
UniProtKB	P11169	SLC2A3	involved_in	GO:0043312	neutrophil degranulation	ECO:0000304	TAS	Reactome:R-HSA-6798695		9606	Reactome		P
UniProtKB	P11215	ITGAM	involved_in	GO:0043312	neutrophil degranulation	ECO:0000304	TAS	Reactome:R-HSA-6798695		9606	Reactome		P
UniProtKB	P11216	PYGB	involved_in	GO:0043312	neutrophil degranulation	ECO:0000304	TAS	Reactome:R-HSA-6798695		9606	Reactome		P
UniProtKB	P11279	LAMP1	involved_in	GO:0043312	neutrophil degranulation	ECO:0000304	TAS	Reactome:R-HSA-6798695		9606	Reactome		P
UniProtKB	P11678	EPX	involved_in	GO:0043312	neutrophil degranulation	ECO:0000304	TAS	Reactome:R-HSA-6798695		9606	Reactome		P
UniProtKB	P11717	IGF2R	involved_in	GO:0043312	neutrophil degranulation	ECO:0000304	TAS	Reactome:R-HSA-6798695		9606	Reactome		P
UniProtKB	P12268	IMPDH2	involved_in	GO:0043312	neutrophil degranulation	ECO:0000304	TAS	Reactome:R-HSA-6798695		9606	Reactome		P
UniProtKB	P12318	FCGR2A	involved_in	GO:0043312	neutrophil degranulation	ECO:0000304	TAS	Reactome:R-HSA-6798695		9606	Reactome		P
UniProtKB	P12429	ANXA3	involved_in	GO:0043312	neutrophil degranulation	ECO:0000314	IDA	PMID:9550422		9606	UniProt		P
UniProtKB	P12724	RNASE3	involved_in	GO:0043312	neutrophil degranulation	ECO:0000304	TAS	Reactome:R-HSA-6798695		9606	Reactome		P
UniProtKB	P12838	DEFA4	involved_in	GO:0043312	neutrophil degranulation	ECO:0000304	TAS	Reactome:R-HSA-6798695		9606	Reactome		P
UniProtKB	P12956	XRCC6	involved_in	GO:0043312	neutrophil degranulation	ECO:0000304	TAS	Reactome:R-HSA-6798695		9606	Reactome		P
UniProtKB	P13010	XRCC5	involved_in	GO:0043312	neutrophil degranulation	ECO:0000304	TAS	Reactome:R-HSA-6798695		9606	Reactome		P
UniProtKB	P13473	LAMP2	involved_in	GO:0043312	neutrophil degranulation	ECO:0000304	TAS	Reactome:R-HSA-6798695		9606	Reactome		P
UniProtKB	P13498	CYBA	involved_in	GO:0043312	neutrophil degranulation	ECO:0000304	TAS	Reactome:R-HSA-6798695		9606	Reactome		P
UniProtKB	P13501	CCL5	involved_in	GO:0042119	neutrophil activation	ECO:0000314	IDA	PMID:10488085		9606	BHF-UCL		P
UniProtKB	P13639	EEF2	involved_in	GO:0043312	neutrophil degranulation	ECO:0000304	TAS	Reactome:R-HSA-6798695		9606	Reactome		P
UniProtKB	P13688	CEACAM1	involved_in	GO:0043312	neutrophil degranulation	ECO:0000304	TAS	Reactome:R-HSA-6798695		9606	Reactome		P
UniProtKB	P13716	ALAD	involved_in	GO:0043312	neutrophil degranulation	ECO:0000304	TAS	Reactome:R-HSA-6798695		9606	Reactome		P
UniProtKB	P13727	PRG2	involved_in	GO:0043312	neutrophil degranulation	ECO:0000304	TAS	Reactome:R-HSA-6798695		9606	Reactome		P
UniProtKB	P13798	APEH	involved_in	GO:0043312	neutrophil degranulation	ECO:0000304	TAS	Reactome:R-HSA-6798695		9606	Reactome		P
UniProtKB	P13987	CD59	involved_in	GO:0043312	neutrophil degranulation	ECO:0000304	TAS	Reactome:R-HSA-6798695		9606	Reactome		P
UniProtKB	P14151	SELL	involved_in	GO:0043312	neutrophil degranulation	ECO:0000304	TAS	Reactome:R-HSA-6798695		9606	Reactome		P
UniProtKB	P14174	MIF	involved_in	GO:0043312	neutrophil degranulation	ECO:0000304	TAS	Reactome:R-HSA-6798695		9606	Reactome		P
UniProtKB	P14618	PKM	involved_in	GO:0043312	neutrophil degranulation	ECO:0000304	TAS	Reactome:R-HSA-6798695		9606	Reactome		P
UniProtKB	P14780	MMP9	involved_in	GO:0043312	neutrophil degranulation	ECO:0000304	TAS	Reactome:R-HSA-6798695		9606	Reactome		P
UniProtKB	P14923	JUP	involved_in	GO:0043312	neutrophil degranulation	ECO:0000304	TAS	Reactome:R-HSA-6798695		9606	Reactome		P
UniProtKB	P15144	ANPEP	involved_in	GO:0043312	neutrophil degranulation	ECO:0000304	TAS	Reactome:R-HSA-6798695		9606	Reactome		P
UniProtKB	P15289	ARSA	involved_in	GO:0043312	neutrophil degranulation	ECO:0000304	TAS	Reactome:R-HSA-6798695		9606	Reactome		P
UniProtKB	P15291	B4GALT1	involved_in	GO:0043312	neutrophil degranulation	ECO:0000304	TAS	Reactome:R-HSA-6798695		9606	Reactome		P
UniProtKB	P15309	ACPP	involved_in	GO:0043312	neutrophil degranulation	ECO:0000304	TAS	Reactome:R-HSA-6798695		9606	Reactome		P
UniProtKB	P15586	GNS	involved_in	GO:0043312	neutrophil degranulation	ECO:0000304	TAS	Reactome:R-HSA-6798695		9606	Reactome		P
UniProtKB	P15848	ARSB	involved_in	GO:0043312	neutrophil degranulation	ECO:0000304	TAS	Reactome:R-HSA-6798695		9606	Reactome		P
UniProtKB	P15924	DSP	involved_in	GO:0043312	neutrophil degranulation	ECO:0000304	TAS	Reactome:R-HSA-6798695		9606	Reactome		P
UniProtKB	P16035	TIMP2	involved_in	GO:0043312	neutrophil degranulation	ECO:0000304	TAS	Reactome:R-HSA-6798695		9606	Reactome		P
UniProtKB	P16070	CD44	involved_in	GO:0043312	neutrophil degranulation	ECO:0000304	TAS	Reactome:R-HSA-6798695		9606	Reactome		P
UniProtKB	P16278	GLB1	involved_in	GO:0043312	neutrophil degranulation	ECO:0000304	TAS	Reactome:R-HSA-6798695		9606	Reactome		P
UniProtKB	P16284	PECAM1	involved_in	GO:0043312	neutrophil degranulation	ECO:0000304	TAS	Reactome:R-HSA-6798695		9606	Reactome		P
UniProtKB	P16671	CD36	involved_in	GO:0043312	neutrophil degranulation	ECO:0000304	TAS	Reactome:R-HSA-6798695		9606	Reactome		P
UniProtKB	P17066	HSPA6	involved_in	GO:0043312	neutrophil degranulation	ECO:0000304	TAS	Reactome:R-HSA-6798695		9606	Reactome		P
UniProtKB	P17213	BPI	involved_in	GO:0043312	neutrophil degranulation	ECO:0000304	TAS	Reactome:R-HSA-6798695		9606	Reactome		P
UniProtKB	P17858	PFKL	involved_in	GO:0043312	neutrophil degranulation	ECO:0000304	TAS	Reactome:R-HSA-6798695		9606	Reactome		P
UniProtKB	P17900	GM2A	involved_in	GO:0043312	neutrophil degranulation	ECO:0000304	TAS	Reactome:R-HSA-6798695		9606	Reactome		P
UniProtKB	P17927	CR1	involved_in	GO:0043312	neutrophil degranulation	ECO:0000304	TAS	Reactome:R-HSA-6798695		9606	Reactome		P
UniProtKB	P17931	LGALS3	involved_in	GO:0043312	neutrophil degranulation	ECO:0000304	TAS	Reactome:R-HSA-6798695		9606	Reactome		P
UniProtKB	P17980	PSMC3	involved_in	GO:0043312	neutrophil degranulation	ECO:0000304	TAS	Reactome:R-HSA-6798695		9606	Reactome		P
UniProtKB	P18206	VCL	involved_in	GO:0043312	neutrophil degranulation	ECO:0000304	TAS	Reactome:R-HSA-6798695		9606	Reactome		P
UniProtKB	P18669	PGAM1	involved_in	GO:0043312	neutrophil degranulation	ECO:0000304	TAS	Reactome:R-HSA-6798695		9606	Reactome		P
UniProtKB	P19256	CD58	involved_in	GO:0043312	neutrophil degranulation	ECO:0000304	TAS	Reactome:R-HSA-6798695		9606	Reactome		P
UniProtKB	P19397	CD53	involved_in	GO:0043312	neutrophil degranulation	ECO:0000304	TAS	Reactome:R-HSA-6798695		9606	Reactome		P
UniProtKB	P19652	ORM2	involved_in	GO:0043312	neutrophil degranulation	ECO:0000304	TAS	Reactome:R-HSA-6798695		9606	Reactome		P
UniProtKB	P19801	AOC1	involved_in	GO:0043312	neutrophil degranulation	ECO:0000304	TAS	Reactome:R-HSA-6798695		9606	Reactome		P
UniProtKB	P19838	NFKB1	involved_in	GO:0043312	neutrophil degranulation	ECO:0000304	TAS	Reactome:R-HSA-6798695		9606	Reactome		P
UniProtKB	P20061	TCN1	involved_in	GO:0043312	neutrophil degranulation	ECO:0000304	TAS	Reactome:R-HSA-6798695		9606	Reactome		P
UniProtKB	P20138	CD33	involved_in	GO:0043312	neutrophil degranulation	ECO:0000304	TAS	Reactome:R-HSA-6798695		9606	Reactome		P
UniProtKB	P20160	AZU1	involved_in	GO:0043312	neutrophil degranulation	ECO:0000304	TAS	Reactome:R-HSA-6798695		9606	Reactome		P
UniProtKB	P20333	TNFRSF1B	involved_in	GO:0043312	neutrophil degranulation	ECO:0000304	TAS	Reactome:R-HSA-6798695		9606	Reactome		P
UniProtKB	P20336	RAB3A	involved_in	GO:0043312	neutrophil degranulation	ECO:0000304	TAS	Reactome:R-HSA-6798695		9606	Reactome		P
UniProtKB	P20340	RAB6A	involved_in	GO:0043312	neutrophil degranulation	ECO:0000304	TAS	Reactome:R-HSA-6798695		9606	Reactome		P
UniProtKB	P20618	PSMB1	involved_in	GO:0043312	neutrophil degranulation	ECO:0000304	TAS	Reactome:R-HSA-6798695		9606	Reactome		P
UniProtKB	P20701	ITGAL	involved_in	GO:0043312	neutrophil degranulation	ECO:0000304	TAS	Reactome:R-HSA-6798695		9606	Reactome		P
UniProtKB	P20702	ITGAX	involved_in	GO:0043312	neutrophil degranulation	ECO:0000304	TAS	Reactome:R-HSA-6798695		9606	Reactome		P
UniProtKB	P20839	IMPDH1	involved_in	GO:0043312	neutrophil degranulation	ECO:0000304	TAS	Reactome:R-HSA-6798695		9606	Reactome		P
UniProtKB	P20933	AGA	involved_in	GO:0043312	neutrophil degranulation	ECO:0000304	TAS	Reactome:R-HSA-6798695		9606	Reactome		P
UniProtKB	P21462	FPR1	involved_in	GO:0043312	neutrophil degranulation	ECO:0000304	TAS	Reactome:R-HSA-6798695		9606	Reactome		P
UniProtKB	P21730	C5AR1	involved_in	GO:0043312	neutrophil degranulation	ECO:0000304	TAS	Reactome:R-HSA-6798695		9606	Reactome		P
UniProtKB	P22392	NME2	involved_in	GO:0043312	neutrophil degranulation	ECO:0000304	TAS	Reactome:R-HSA-6798695		9606	Reactome		P
UniProtKB	P22732	SLC2A5	involved_in	GO:0043312	neutrophil degranulation	ECO:0000304	TAS	Reactome:R-HSA-6798695		9606	Reactome		P
UniProtKB	P22894	MMP8	involved_in	GO:0043312	neutrophil degranulation	ECO:0000304	TAS	Reactome:R-HSA-6798695		9606	Reactome		P
UniProtKB	P23467	PTPRB	involved_in	GO:0043312	neutrophil degranulation	ECO:0000304	TAS	Reactome:R-HSA-6798695		9606	Reactome		P
UniProtKB	P24071	FCAR	involved_in	GO:0043312	neutrophil degranulation	ECO:0000304	TAS	Reactome:R-HSA-6798695		9606	Reactome		P
UniProtKB	P24071	FCAR	involved_in	GO:0043312	neutrophil degranulation	ECO:0000304	TAS	Reactome:R-HSA-6798695		9606	Reactome		P
UniProtKB	P24071-1	FCAR	involved_in	GO:0042119	neutrophil activation	ECO:0000314	IDA	PMID:25339672		9606	CAFA		P
UniProtKB	P24158	PRTN3	involved_in	GO:0043312	neutrophil degranulation	ECO:0000304	TAS	Reactome:R-HSA-6798695		9606	Reactome		P
UniProtKB	P24855	DNASE1	involved_in	GO:0002283	neutrophil activation involved in immune response	ECO:0000250	ISS	PMID:29191910	UniProtKB:P49183	9606	UniProt		P
UniProtKB	P24855	DNASE1	involved_in	GO:0002283	neutrophil activation involved in immune response	ECO:0000265	IEA	GO_REF:0000107	UniProtKB:P49183|ensembl:ENSMUSP00000006136	9606	Ensembl		P
UniProtKB	P25024	CXCR1	involved_in	GO:0043312	neutrophil degranulation	ECO:0000304	TAS	Reactome:R-HSA-6798695		9606	Reactome		P
UniProtKB	P25025	CXCR2	involved_in	GO:0042119	neutrophil activation	ECO:0000314	IDA	PMID:10878382		9606	UniProt		P
UniProtKB	P25025	CXCR2	involved_in	GO:0043312	neutrophil degranulation	ECO:0000304	TAS	Reactome:R-HSA-6798695		9606	Reactome		P
UniProtKB	P25090	FPR2	involved_in	GO:0043312	neutrophil degranulation	ECO:0000304	TAS	Reactome:R-HSA-6798695		9606	Reactome		P
UniProtKB	P25105	PTAFR	involved_in	GO:0043312	neutrophil degranulation	ECO:0000304	TAS	Reactome:R-HSA-6798695		9606	Reactome		P
UniProtKB	P25774	CTSS	involved_in	GO:0043312	neutrophil degranulation	ECO:0000304	TAS	Reactome:R-HSA-6798695		9606	Reactome		P
UniProtKB	P25787	PSMA2	involved_in	GO:0043312	neutrophil degranulation	ECO:0000304	TAS	Reactome:R-HSA-6798695		9606	Reactome		P
UniProtKB	P25815	S100P	involved_in	GO:0043312	neutrophil degranulation	ECO:0000304	TAS	Reactome:R-HSA-6798695		9606	Reactome		P
UniProtKB	P26022	PTX3	involved_in	GO:0043312	neutrophil degranulation	ECO:0000304	TAS	Reactome:R-HSA-6798695		9606	Reactome		P
UniProtKB	P27105	STOM	involved_in	GO:0043312	neutrophil degranulation	ECO:0000304	TAS	Reactome:R-HSA-6798695		9606	Reactome		P
UniProtKB	P27449	ATP6V0C	involved_in	GO:0043312	neutrophil degranulation	ECO:0000304	TAS	Reactome:R-HSA-6798695		9606	Reactome		P
UniProtKB	P27918	CFP	involved_in	GO:0043312	neutrophil degranulation	ECO:0000304	TAS	Reactome:R-HSA-6798695		9606	Reactome		P
UniProtKB	P28066	PSMA5	involved_in	GO:0043312	neutrophil degranulation	ECO:0000304	TAS	Reactome:R-HSA-6798695		9606	Reactome		P
UniProtKB	P28482	MAPK1	involved_in	GO:0043312	neutrophil degranulation	ECO:0000304	TAS	Reactome:R-HSA-6798695		9606	Reactome		P
UniProtKB	P28676	GCA	involved_in	GO:0043312	neutrophil degranulation	ECO:0000304	TAS	Reactome:R-HSA-6798695		9606	Reactome		P
UniProtKB	P28799	GRN	involved_in	GO:0043312	neutrophil degranulation	ECO:0000304	TAS	Reactome:R-HSA-6798695		9606	Reactome		P
UniProtKB	P29350	PTPN6	involved_in	GO:0043312	neutrophil degranulation	ECO:0000304	TAS	Reactome:R-HSA-6798695		9606	Reactome		P
UniProtKB	P29508	SERPINB3	involved_in	GO:0043312	neutrophil degranulation	ECO:0000304	TAS	Reactome:R-HSA-6798695		9606	Reactome		P
UniProtKB	P30041	PRDX6	involved_in	GO:0043312	neutrophil degranulation	ECO:0000304	TAS	Reactome:R-HSA-6798695		9606	Reactome		P
UniProtKB	P30273	FCER1G	involved_in	GO:0002283	neutrophil activation involved in immune response	ECO:0000318	IBA	PMID:21873635	MGI:MGI:95496|PANTHER:PTN000423688	9606	GO_Central		P
UniProtKB	P30273	FCER1G	involved_in	GO:0043312	neutrophil degranulation	ECO:0000304	TAS	Reactome:R-HSA-6798695		9606	Reactome		P
UniProtKB	P30273	FCER1G	involved_in	GO:0002283	neutrophil activation involved in immune response	ECO:0000265	IEA	GO_REF:0000107	UniProtKB:P20491|ensembl:ENSMUSP00000078875	9606	Ensembl		P
UniProtKB	P30519	HMOX2	involved_in	GO:0043312	neutrophil degranulation	ECO:0000304	TAS	Reactome:R-HSA-6798695		9606	Reactome		P
UniProtKB	P30740	SERPINB1	involved_in	GO:0043312	neutrophil degranulation	ECO:0000304	TAS	Reactome:R-HSA-6798695		9606	Reactome		P
UniProtKB	P30926	CHRNB4	involved_in	GO:0043312	neutrophil degranulation	ECO:0000304	TAS	Reactome:R-HSA-6798695		9606	Reactome		P
UniProtKB	P31151	S100A7	involved_in	GO:0043312	neutrophil degranulation	ECO:0000304	TAS	Reactome:R-HSA-6798695		9606	Reactome		P
UniProtKB	P31949	S100A11	involved_in	GO:0043312	neutrophil degranulation	ECO:0000304	TAS	Reactome:R-HSA-6798695		9606	Reactome		P
UniProtKB	P31997	CEACAM8	involved_in	GO:0043312	neutrophil degranulation	ECO:0000304	TAS	Reactome:R-HSA-6798695		9606	Reactome		P
UniProtKB	P32320	CDA	involved_in	GO:0043312	neutrophil degranulation	ECO:0000304	TAS	Reactome:R-HSA-6798695		9606	Reactome		P
UniProtKB	P34059	GALNS	involved_in	GO:0043312	neutrophil degranulation	ECO:0000304	TAS	Reactome:R-HSA-6798695		9606	Reactome		P
UniProtKB	P34810	CD68	involved_in	GO:0043312	neutrophil degranulation	ECO:0000304	TAS	Reactome:R-HSA-6798695		9606	Reactome		P
UniProtKB	P35030	PRSS3	involved_in	GO:0043312	neutrophil degranulation	ECO:0000304	TAS	Reactome:R-HSA-6798695		9606	Reactome		P
UniProtKB	P35237	SERPINB6	involved_in	GO:0043312	neutrophil degranulation	ECO:0000304	TAS	Reactome:R-HSA-6798695		9606	Reactome		P
UniProtKB	P35573	AGL	involved_in	GO:0043312	neutrophil degranulation	ECO:0000304	TAS	Reactome:R-HSA-6798695		9606	Reactome		P
UniProtKB	P35998	PSMC2	involved_in	GO:0043312	neutrophil degranulation	ECO:0000304	TAS	Reactome:R-HSA-6798695		9606	Reactome		P
UniProtKB	P36222	CHI3L1	involved_in	GO:0043312	neutrophil degranulation	ECO:0000304	TAS	Reactome:R-HSA-6798695		9606	Reactome		P
UniProtKB	P36871	PGM1	involved_in	GO:0043312	neutrophil degranulation	ECO:0000304	TAS	Reactome:R-HSA-6798695		9606	Reactome		P
UniProtKB	P37108	SRP14	involved_in	GO:0043312	neutrophil degranulation	ECO:0000304	TAS	Reactome:R-HSA-6798695		9606	Reactome		P
UniProtKB	P39656	DDOST	involved_in	GO:0043312	neutrophil degranulation	ECO:0000304	TAS	Reactome:R-HSA-6798695		9606	Reactome		P
UniProtKB	P40198	CEACAM3	involved_in	GO:0043312	neutrophil degranulation	ECO:0000304	TAS	Reactome:R-HSA-6798695		9606	Reactome		P
UniProtKB	P40199	CEACAM6	involved_in	GO:0043312	neutrophil degranulation	ECO:0000304	TAS	Reactome:R-HSA-6798695		9606	Reactome		P
UniProtKB	P40933	IL15	involved_in	GO:0042119	neutrophil activation	ECO:0000314	IDA	PMID:15123770		9606	UniProt		P
UniProtKB	P41218	MNDA	involved_in	GO:0043312	neutrophil degranulation	ECO:0000304	TAS	Reactome:R-HSA-6798695		9606	Reactome		P
UniProtKB	P41439	FOLR3	involved_in	GO:0043312	neutrophil degranulation	ECO:0000304	TAS	Reactome:R-HSA-6798695		9606	Reactome		P
UniProtKB	P42025	ACTR1B	involved_in	GO:0043312	neutrophil degranulation	ECO:0000304	TAS	Reactome:R-HSA-6798695		9606	Reactome		P
UniProtKB	P42685	FRK	involved_in	GO:0043312	neutrophil degranulation	ECO:0000304	TAS	Reactome:R-HSA-6798695		9606	Reactome		P
UniProtKB	P42785	PRCP	involved_in	GO:0043312	neutrophil degranulation	ECO:0000304	TAS	Reactome:R-HSA-6798695		9606	Reactome		P
UniProtKB	P43353	ALDH3B1	involved_in	GO:0043312	neutrophil degranulation	ECO:0000304	TAS	Reactome:R-HSA-6798695		9606	Reactome		P
UniProtKB	P43405	SYK	involved_in	GO:0002283	neutrophil activation involved in immune response	ECO:0000250	ISS	GO_REF:0000024	UniProtKB:P48025	9606	UniProt		P
UniProtKB	P43405	SYK	involved_in	GO:0002283	neutrophil activation involved in immune response	ECO:0000318	IBA	PMID:21873635	MGI:MGI:99515|PANTHER:PTN000700479	9606	GO_Central		P
UniProtKB	P43405	SYK	involved_in	GO:0002283	neutrophil activation involved in immune response	ECO:0000265	IEA	GO_REF:0000107	UniProtKB:P48025|ensembl:ENSMUSP00000113852	9606	Ensembl		P
UniProtKB	P46940	IQGAP1	involved_in	GO:0043312	neutrophil degranulation	ECO:0000304	TAS	Reactome:R-HSA-6798695		9606	Reactome		P
UniProtKB	P46976	GYG1	involved_in	GO:0043312	neutrophil degranulation	ECO:0000304	TAS	Reactome:R-HSA-6798695		9606	Reactome		P
UniProtKB	P48060	GLIPR1	involved_in	GO:0043312	neutrophil degranulation	ECO:0000304	TAS	Reactome:R-HSA-6798695		9606	Reactome		P
UniProtKB	P48595	SERPINB10	involved_in	GO:0043312	neutrophil degranulation	ECO:0000304	TAS	Reactome:R-HSA-6798695		9606	Reactome		P
UniProtKB	P48960	CD97	involved_in	GO:0043312	neutrophil degranulation	ECO:0000304	TAS	Reactome:R-HSA-6798695		9606	Reactome		P
UniProtKB	P49184	DNASE1L1	involved_in	GO:0043312	neutrophil degranulation	ECO:0000304	TAS	Reactome:R-HSA-6798695		9606	Reactome		P
UniProtKB	P49279	SLC11A1	involved_in	GO:0043312	neutrophil degranulation	ECO:0000304	TAS	Reactome:R-HSA-6798695		9606	Reactome		P
UniProtKB	P49768	PSEN1	involved_in	GO:0043312	neutrophil degranulation	ECO:0000304	TAS	Reactome:R-HSA-6798695		9606	Reactome		P
UniProtKB	P49913	CAMP	involved_in	GO:0043312	neutrophil degranulation	ECO:0000304	TAS	Reactome:R-HSA-6798695		9606	Reactome		P
UniProtKB	P50395	GDI2	involved_in	GO:0043312	neutrophil degranulation	ECO:0000304	TAS	Reactome:R-HSA-6798695		9606	Reactome		P
UniProtKB	P50990	CCT8	involved_in	GO:0043312	neutrophil degranulation	ECO:0000304	TAS	Reactome:R-HSA-6798695		9606	Reactome		P
UniProtKB	P51148	RAB5C	involved_in	GO:0043312	neutrophil degranulation	ECO:0000304	TAS	Reactome:R-HSA-6798695		9606	Reactome		P
UniProtKB	P51149	RAB7A	involved_in	GO:0043312	neutrophil degranulation	ECO:0000304	TAS	Reactome:R-HSA-6798695		9606	Reactome		P
UniProtKB	P51159	RAB27A	involved_in	GO:0043312	neutrophil degranulation	ECO:0000304	TAS	Reactome:R-HSA-6798695		9606	Reactome		P
UniProtKB	P51575	P2RX1	involved_in	GO:0043312	neutrophil degranulation	ECO:0000304	TAS	Reactome:R-HSA-6798695		9606	Reactome		P
UniProtKB	P51665	PSMD7	involved_in	GO:0043312	neutrophil degranulation	ECO:0000304	TAS	Reactome:R-HSA-6798695		9606	Reactome		P
UniProtKB	P51809	VAMP7	involved_in	GO:0043312	neutrophil degranulation	ECO:0000315	IMP	PMID:16677249		9606	UniProt		P
UniProtKB	P51809	VAMP7	involved_in	GO:0043312	neutrophil degranulation	ECO:0000250	ISS	PMID:14993220	UniProtKB:Q9JHW5	9606	UniProt		P
UniProtKB	P51809	VAMP7	involved_in	GO:0043312	neutrophil degranulation	ECO:0000265	IEA	GO_REF:0000107	UniProtKB:Q9JHW5|ensembl:ENSRNOP00000011065	9606	Ensembl		P
UniProtKB	P52790	HK3	involved_in	GO:0043312	neutrophil degranulation	ECO:0000304	TAS	Reactome:R-HSA-6798695		9606	Reactome		P
UniProtKB	P53396	ACLY	involved_in	GO:0043312	neutrophil degranulation	ECO:0000304	TAS	Reactome:R-HSA-6798695		9606	Reactome		P
UniProtKB	P53618	COPB1	involved_in	GO:0043312	neutrophil degranulation	ECO:0000304	TAS	Reactome:R-HSA-6798695		9606	Reactome		P
UniProtKB	P53634	CTSC	involved_in	GO:0043312	neutrophil degranulation	ECO:0000304	TAS	Reactome:R-HSA-6798695		9606	Reactome		P
UniProtKB	P53990	IST1	involved_in	GO:0043312	neutrophil degranulation	ECO:0000304	TAS	Reactome:R-HSA-6798695		9606	Reactome		P
UniProtKB	P54108	CRISP3	involved_in	GO:0043312	neutrophil degranulation	ECO:0000304	TAS	Reactome:R-HSA-6798695		9606	Reactome		P
UniProtKB	P55072	VCP	involved_in	GO:0043312	neutrophil degranulation	ECO:0000304	TAS	Reactome:R-HSA-6798695		9606	Reactome		P
UniProtKB	P55085	F2RL1	involved_in	GO:0042119	neutrophil activation	ECO:0000314	IDA	PMID:15155775		9606	UniProt		P
UniProtKB	P55160	NCKAP1L	involved_in	GO:0043312	neutrophil degranulation	ECO:0000304	TAS	Reactome:R-HSA-6798695		9606	Reactome		P
UniProtKB	P57764	GSDMD	involved_in	GO:0043312	neutrophil degranulation	ECO:0000304	TAS	Reactome:R-HSA-6798695		9606	Reactome		P
UniProtKB	P59665	DEFA1	involved_in	GO:0043312	neutrophil degranulation	ECO:0000304	TAS	Reactome:R-HSA-6798695		9606	Reactome		P
UniProtKB	P60880	SNAP25	involved_in	GO:0043312	neutrophil degranulation	ECO:0000304	TAS	Reactome:R-HSA-6798695		9606	Reactome		P
UniProtKB	P61018	RAB4B	involved_in	GO:0043312	neutrophil degranulation	ECO:0000304	TAS	Reactome:R-HSA-6798695		9606	Reactome		P
UniProtKB	P61020	RAB5B	involved_in	GO:0043312	neutrophil degranulation	ECO:0000304	TAS	Reactome:R-HSA-6798695		9606	Reactome		P
UniProtKB	P61026	RAB10	involved_in	GO:0043312	neutrophil degranulation	ECO:0000304	TAS	Reactome:R-HSA-6798695		9606	Reactome		P
UniProtKB	P61106	RAB14	involved_in	GO:0043312	neutrophil degranulation	ECO:0000304	TAS	Reactome:R-HSA-6798695		9606	Reactome		P
UniProtKB	P61160	ACTR2	involved_in	GO:0043312	neutrophil degranulation	ECO:0000304	TAS	Reactome:R-HSA-6798695		9606	Reactome		P
UniProtKB	P61224	RAP1B	involved_in	GO:0043312	neutrophil degranulation	ECO:0000304	TAS	Reactome:R-HSA-6798695		9606	Reactome		P
UniProtKB	P61225	RAP2B	involved_in	GO:0043312	neutrophil degranulation	ECO:0000304	TAS	Reactome:R-HSA-6798695		9606	Reactome		P
UniProtKB	P61586	RHOA	involved_in	GO:0043312	neutrophil degranulation	ECO:0000304	TAS	Reactome:R-HSA-6798695		9606	Reactome		P
UniProtKB	P61626	LYZ	involved_in	GO:0043312	neutrophil degranulation	ECO:0000304	TAS	Reactome:R-HSA-6798695		9606	Reactome		P
UniProtKB	P61769	B2M	involved_in	GO:0043312	neutrophil degranulation	ECO:0000304	TAS	Reactome:R-HSA-6798695		9606	Reactome		P
UniProtKB	P61916	NPC2	involved_in	GO:0043312	neutrophil degranulation	ECO:0000304	TAS	Reactome:R-HSA-6798695		9606	Reactome		P
UniProtKB	P62699	YPEL5	involved_in	GO:0043312	neutrophil degranulation	ECO:0000304	TAS	Reactome:R-HSA-6798695		9606	Reactome		P
UniProtKB	P62834	RAP1A	involved_in	GO:0043312	neutrophil degranulation	ECO:0000304	TAS	Reactome:R-HSA-6798695		9606	Reactome		P
UniProtKB	P62937	PPIA	involved_in	GO:0043312	neutrophil degranulation	ECO:0000304	TAS	Reactome:R-HSA-6798695		9606	Reactome		P
UniProtKB	P63000	RAC1	involved_in	GO:0043312	neutrophil degranulation	ECO:0000304	TAS	Reactome:R-HSA-6798695		9606	Reactome		P
UniProtKB	P63027	VAMP2	NOT|involved_in	GO:0043312	neutrophil degranulation	ECO:0000315	IMP	PMID:16677249		9606	UniProt		P
UniProtKB	P63167	DYNLL1	involved_in	GO:0043312	neutrophil degranulation	ECO:0000304	TAS	Reactome:R-HSA-6798695		9606	Reactome		P
UniProtKB	P63172	DYNLT1	involved_in	GO:0043312	neutrophil degranulation	ECO:0000304	TAS	Reactome:R-HSA-6798695		9606	Reactome		P
UniProtKB	P67870	CSNK2B	involved_in	GO:0043312	neutrophil degranulation	ECO:0000304	TAS	Reactome:R-HSA-6798695		9606	Reactome		P
UniProtKB	P68104	EEF1A1	involved_in	GO:0043312	neutrophil degranulation	ECO:0000304	TAS	Reactome:R-HSA-6798695		9606	Reactome		P
UniProtKB	P68371	TUBB4B	involved_in	GO:0043312	neutrophil degranulation	ECO:0000304	TAS	Reactome:R-HSA-6798695		9606	Reactome		P
UniProtKB	P68402	PAFAH1B2	involved_in	GO:0043312	neutrophil degranulation	ECO:0000304	TAS	Reactome:R-HSA-6798695		9606	Reactome		P
UniProtKB	P68871	HBB	involved_in	GO:0043312	neutrophil degranulation	ECO:0000304	TAS	Reactome:R-HSA-6798695		9606	Reactome		P
UniProtKB	P78324	SIRPA	involved_in	GO:0043312	neutrophil degranulation	ECO:0000304	TAS	Reactome:R-HSA-6798695		9606	Reactome		P
UniProtKB	P78325	ADAM8	involved_in	GO:0043312	neutrophil degranulation	ECO:0000304	TAS	Reactome:R-HSA-6798695		9606	Reactome		P
UniProtKB	P78371	CCT2	involved_in	GO:0043312	neutrophil degranulation	ECO:0000304	TAS	Reactome:R-HSA-6798695		9606	Reactome		P
UniProtKB	P78380	OLR1	involved_in	GO:0043312	neutrophil degranulation	ECO:0000304	TAS	Reactome:R-HSA-6798695		9606	Reactome		P
UniProtKB	P80162	CXCL6	involved_in	GO:0042119	neutrophil activation	ECO:0000314	IDA	PMID:8399143		9606	UniProt		P
UniProtKB	P80188	LCN2	involved_in	GO:0043312	neutrophil degranulation	ECO:0000304	TAS	Reactome:R-HSA-6798695		9606	Reactome		P
UniProtKB	P80511	S100A12	involved_in	GO:0043312	neutrophil degranulation	ECO:0000304	TAS	Reactome:R-HSA-6798695		9606	Reactome		P
UniProtKB	P84095	RHOG	involved_in	GO:0043312	neutrophil degranulation	ECO:0000304	TAS	Reactome:R-HSA-6798695		9606	Reactome		P
UniProtKB	P98066	TNFAIP6	involved_in	GO:0043312	neutrophil degranulation	ECO:0000304	TAS	Reactome:R-HSA-6798695		9606	Reactome		P
UniProtKB	P98196	ATP11A	involved_in	GO:0043312	neutrophil degranulation	ECO:0000304	TAS	Reactome:R-HSA-6798695		9606	Reactome		P
UniProtKB	Q01432	AMPD3	involved_in	GO:0043312	neutrophil degranulation	ECO:0000304	TAS	Reactome:R-HSA-6798695		9606	Reactome		P
UniProtKB	Q01469	FABP5	involved_in	GO:0043312	neutrophil degranulation	ECO:0000304	TAS	Reactome:R-HSA-6798695		9606	Reactome		P
UniProtKB	Q01518	CAP1	involved_in	GO:0043312	neutrophil degranulation	ECO:0000304	TAS	Reactome:R-HSA-6798695		9606	Reactome		P
UniProtKB	Q02413	DSG1	involved_in	GO:0043312	neutrophil degranulation	ECO:0000304	TAS	Reactome:R-HSA-6798695		9606	Reactome		P
UniProtKB	Q03405	PLAUR	involved_in	GO:0043312	neutrophil degranulation	ECO:0000304	TAS	Reactome:R-HSA-6798695		9606	Reactome		P
UniProtKB	Q05655	PRKCD	involved_in	GO:0042119	neutrophil activation	ECO:0000314	IDA	PMID:10770950		9606	UniProt		P
UniProtKB	Q05655	PRKCD	involved_in	GO:0043312	neutrophil degranulation	ECO:0000304	TAS	Reactome:R-HSA-6798695		9606	Reactome		P
UniProtKB	Q07065	CKAP4	involved_in	GO:0043312	neutrophil degranulation	ECO:0000304	TAS	Reactome:R-HSA-6798695		9606	Reactome		P
UniProtKB	Q08554	DSC1	involved_in	GO:0043312	neutrophil degranulation	ECO:0000304	TAS	Reactome:R-HSA-6798695		9606	Reactome		P
UniProtKB	Q08722	CD47	involved_in	GO:0043312	neutrophil degranulation	ECO:0000304	TAS	Reactome:R-HSA-6798695		9606	Reactome		P
UniProtKB	Q08ET2	SIGLEC14	involved_in	GO:0043312	neutrophil degranulation	ECO:0000304	TAS	Reactome:R-HSA-6798695		9606	Reactome		P
UniProtKB	Q10588	BST1	involved_in	GO:0043312	neutrophil degranulation	ECO:0000304	TAS	Reactome:R-HSA-6798695		9606	Reactome		P
UniProtKB	Q10589	BST2	involved_in	GO:0043312	neutrophil degranulation	ECO:0000304	TAS	Reactome:R-HSA-6798695		9606	Reactome		P
UniProtKB	Q12905	ILF2	involved_in	GO:0043312	neutrophil degranulation	ECO:0000304	TAS	Reactome:R-HSA-6798695		9606	Reactome		P
UniProtKB	Q12912	LRMP	involved_in	GO:0043312	neutrophil degranulation	ECO:0000304	TAS	Reactome:R-HSA-6798695		9606	Reactome		P
UniProtKB	Q12913	PTPRJ	involved_in	GO:0043312	neutrophil degranulation	ECO:0000304	TAS	Reactome:R-HSA-6798695		9606	Reactome		P
UniProtKB	Q13162	PRDX4	involved_in	GO:0043312	neutrophil degranulation	ECO:0000304	TAS	Reactome:R-HSA-6798695		9606	Reactome		P
UniProtKB	Q13200	PSMD2	involved_in	GO:0043312	neutrophil degranulation	ECO:0000304	TAS	Reactome:R-HSA-6798695		9606	Reactome		P
UniProtKB	Q13217	DNAJC3	involved_in	GO:0043312	neutrophil degranulation	ECO:0000304	TAS	Reactome:R-HSA-6798695		9606	Reactome		P
UniProtKB	Q13231	CHIT1	involved_in	GO:0043312	neutrophil degranulation	ECO:0000304	TAS	Reactome:R-HSA-6798695		9606	Reactome		P
UniProtKB	Q13303	KCNAB2	involved_in	GO:0043312	neutrophil degranulation	ECO:0000304	TAS	Reactome:R-HSA-6798695		9606	Reactome		P
UniProtKB	Q13393	PLD1	involved_in	GO:0043312	neutrophil degranulation	ECO:0000304	TAS	Reactome:R-HSA-6798695		9606	Reactome		P
UniProtKB	Q13442	PDAP1	involved_in	GO:0043312	neutrophil degranulation	ECO:0000304	TAS	Reactome:R-HSA-6798695		9606	Reactome		P
UniProtKB	Q13464	ROCK1	involved_in	GO:0043312	neutrophil degranulation	ECO:0000304	TAS	Reactome:R-HSA-6798695		9606	Reactome		P
UniProtKB	Q13488	TCIRG1	involved_in	GO:0043312	neutrophil degranulation	ECO:0000304	TAS	Reactome:R-HSA-6798695		9606	Reactome		P
UniProtKB	Q13510	ASAH1	involved_in	GO:0043312	neutrophil degranulation	ECO:0000304	TAS	Reactome:R-HSA-6798695		9606	Reactome		P
UniProtKB	Q13576	IQGAP2	involved_in	GO:0043312	neutrophil degranulation	ECO:0000304	TAS	Reactome:R-HSA-6798695		9606	Reactome		P
UniProtKB	Q13609	DNASE1L3	involved_in	GO:0002283	neutrophil activation involved in immune response	ECO:0000250	ISS	PMID:29191910	UniProtKB:O55070	9606	UniProt		P
UniProtKB	Q13609	DNASE1L3	involved_in	GO:0002283	neutrophil activation involved in immune response	ECO:0000265	IEA	GO_REF:0000107	UniProtKB:O55070|ensembl:ENSMUSP00000026315	9606	Ensembl		P
UniProtKB	Q13636	RAB31	involved_in	GO:0043312	neutrophil degranulation	ECO:0000304	TAS	Reactome:R-HSA-6798695		9606	Reactome		P
UniProtKB	Q13813	SPTAN1	involved_in	GO:0043312	neutrophil degranulation	ECO:0000304	TAS	Reactome:R-HSA-6798695		9606	Reactome		P
UniProtKB	Q13835	PKP1	involved_in	GO:0043312	neutrophil degranulation	ECO:0000304	TAS	Reactome:R-HSA-6798695		9606	Reactome		P
UniProtKB	Q14004	CDK13	involved_in	GO:0043312	neutrophil degranulation	ECO:0000304	TAS	Reactome:R-HSA-6798695		9606	Reactome		P
UniProtKB	Q14019	COTL1	involved_in	GO:0043312	neutrophil degranulation	ECO:0000304	TAS	Reactome:R-HSA-6798695		9606	Reactome		P
UniProtKB	Q14116	IL18	involved_in	GO:0042119	neutrophil activation	ECO:0000265	IEA	GO_REF:0000107	UniProtKB:P70380|ensembl:ENSMUSP00000151002	9606	Ensembl		P
UniProtKB	Q14165	MLEC	involved_in	GO:0043312	neutrophil degranulation	ECO:0000304	TAS	Reactome:R-HSA-6798695		9606	Reactome		P
UniProtKB	Q14204	DYNC1H1	involved_in	GO:0043312	neutrophil degranulation	ECO:0000304	TAS	Reactome:R-HSA-6798695		9606	Reactome		P
UniProtKB	Q14314	FGL2	involved_in	GO:0043312	neutrophil degranulation	ECO:0000304	TAS	Reactome:R-HSA-6798695		9606	Reactome		P
UniProtKB	Q14764	MVP	involved_in	GO:0043312	neutrophil degranulation	ECO:0000304	TAS	Reactome:R-HSA-6798695		9606	Reactome		P
UniProtKB	Q14974	KPNB1	involved_in	GO:0043312	neutrophil degranulation	ECO:0000304	TAS	Reactome:R-HSA-6798695		9606	Reactome		P
UniProtKB	Q15008	PSMD6	involved_in	GO:0043312	neutrophil degranulation	ECO:0000304	TAS	Reactome:R-HSA-6798695		9606	Reactome		P
UniProtKB	Q15833	STXBP2	involved_in	GO:0043312	neutrophil degranulation	ECO:0000270	IEP	PMID:18588921		9606	UniProt		P
UniProtKB	Q16539	MAPK14	involved_in	GO:0043312	neutrophil degranulation	ECO:0000304	TAS	Reactome:R-HSA-6798695		9606	Reactome		P
UniProtKB	Q16581	C3AR1	involved_in	GO:0043312	neutrophil degranulation	ECO:0000304	TAS	Reactome:R-HSA-6798695		9606	Reactome		P
UniProtKB	Q16769	QPCT	involved_in	GO:0043312	neutrophil degranulation	ECO:0000304	TAS	Reactome:R-HSA-6798695		9606	Reactome		P
UniProtKB	Q4KMQ2	ANO6	involved_in	GO:0043312	neutrophil degranulation	ECO:0000304	TAS	Reactome:R-HSA-6798695		9606	Reactome		P
UniProtKB	Q5D862	FLG2	involved_in	GO:0043312	neutrophil degranulation	ECO:0000304	TAS	Reactome:R-HSA-6798695		9606	Reactome		P
UniProtKB	Q5JS37	NHLRC3	involved_in	GO:0043312	neutrophil degranulation	ECO:0000304	TAS	Reactome:R-HSA-6798695		9606	Reactome		P
UniProtKB	Q5JS37	NHLRC3	involved_in	GO:0043312	neutrophil degranulation	ECO:0000304	TAS	Reactome:R-HSA-6798695		9606	Reactome		P
UniProtKB	Q5JV73	FRMPD3	involved_in	GO:0043312	neutrophil degranulation	ECO:0000304	TAS	Reactome:R-HSA-6798695		9606	Reactome		P
UniProtKB	Q5QGZ9	CLEC12A	involved_in	GO:0043312	neutrophil degranulation	ECO:0000304	TAS	Reactome:R-HSA-6798695		9606	Reactome		P
UniProtKB	Q5T4S7	UBR4	involved_in	GO:0043312	neutrophil degranulation	ECO:0000304	TAS	Reactome:R-HSA-6798695		9606	Reactome		P
UniProtKB	Q5T9A4	ATAD3B	involved_in	GO:0043312	neutrophil degranulation	ECO:0000304	TAS	Reactome:R-HSA-6798695		9606	Reactome		P
UniProtKB	Q68CP4	HGSNAT	involved_in	GO:0043312	neutrophil degranulation	ECO:0000304	TAS	Reactome:R-HSA-6798695		9606	Reactome		P
UniProtKB	Q6GTX8	LAIR1	involved_in	GO:0043312	neutrophil degranulation	ECO:0000304	TAS	Reactome:R-HSA-6798695		9606	Reactome		P
UniProtKB	Q6IAA8	LAMTOR1	involved_in	GO:0043312	neutrophil degranulation	ECO:0000304	TAS	Reactome:R-HSA-6798695		9606	Reactome		P
UniProtKB	Q6UX06	OLFM4	involved_in	GO:0043312	neutrophil degranulation	ECO:0000304	TAS	Reactome:R-HSA-6798695		9606	Reactome		P
UniProtKB	Q6XQN6	NAPRT	involved_in	GO:0043312	neutrophil degranulation	ECO:0000304	TAS	Reactome:R-HSA-6798695		9606	Reactome		P
UniProtKB	Q6ZNJ1	NBEAL2	involved_in	GO:0043312	neutrophil degranulation	ECO:0000304	TAS	Reactome:R-HSA-6798695		9606	Reactome		P
UniProtKB	Q6ZQN7	SLCO4C1	involved_in	GO:0043312	neutrophil degranulation	ECO:0000304	TAS	Reactome:R-HSA-6798695		9606	Reactome		P
UniProtKB	Q70J99	UNC13D	involved_in	GO:0043312	neutrophil degranulation	ECO:0000304	TAS	Reactome:R-HSA-6798695		9606	Reactome		P
UniProtKB	Q7L576	CYFIP1	involved_in	GO:0043312	neutrophil degranulation	ECO:0000304	TAS	Reactome:R-HSA-6798695		9606	Reactome		P
UniProtKB	Q7L591	DOK3	involved_in	GO:0043312	neutrophil degranulation	ECO:0000304	TAS	Reactome:R-HSA-6798695		9606	Reactome		P
UniProtKB	Q7Z3J2	VPS35L	involved_in	GO:0043312	neutrophil degranulation	ECO:0000304	TAS	Reactome:R-HSA-6798695		9606	Reactome		P
UniProtKB	Q7Z403	TMC6	involved_in	GO:0043312	neutrophil degranulation	ECO:0000304	TAS	Reactome:R-HSA-6798695		9606	Reactome		P
UniProtKB	Q7Z4R8	C6orf120	involved_in	GO:0043312	neutrophil degranulation	ECO:0000304	TAS	Reactome:R-HSA-6798695		9606	Reactome		P
UniProtKB	Q7Z5G4	GOLGA7	involved_in	GO:0043312	neutrophil degranulation	ECO:0000304	TAS	Reactome:R-HSA-6798695		9606	Reactome		P
UniProtKB	Q7Z6P3	RAB44	involved_in	GO:0043312	neutrophil degranulation	ECO:0000304	TAS	Reactome:R-HSA-6798695		9606	Reactome		P
UniProtKB	Q7Z6Z7	HUWE1	involved_in	GO:0043312	neutrophil degranulation	ECO:0000304	TAS	Reactome:R-HSA-6798695		9606	Reactome		P
UniProtKB	Q7Z7N9	TMEM179B	involved_in	GO:0043312	neutrophil degranulation	ECO:0000304	TAS	Reactome:R-HSA-6798695		9606	Reactome		P
UniProtKB	Q86UQ4	ABCA13	involved_in	GO:0043312	neutrophil degranulation	ECO:0000304	TAS	Reactome:R-HSA-6798695		9606	Reactome		P
UniProtKB	Q86VP6	CAND1	involved_in	GO:0043312	neutrophil degranulation	ECO:0000304	TAS	Reactome:R-HSA-6798695		9606	Reactome		P
UniProtKB	Q86WV6	TMEM173	involved_in	GO:0043312	neutrophil degranulation	ECO:0000304	TAS	Reactome:R-HSA-6798695		9606	Reactome		P
UniProtKB	Q86XR7	TICAM2	involved_in	GO:0043312	neutrophil degranulation	ECO:0000304	TAS	Reactome:R-HSA-6798695		9606	Reactome		P
UniProtKB	Q86Y34	ADGRG3	involved_in	GO:0043312	neutrophil degranulation	ECO:0000304	TAS	Reactome:R-HSA-6798695		9606	Reactome		P
UniProtKB	Q86YZ3	HRNR	involved_in	GO:0043312	neutrophil degranulation	ECO:0000304	TAS	Reactome:R-HSA-6798695		9606	Reactome		P
UniProtKB	Q8IUR7	ARMC8	involved_in	GO:0043312	neutrophil degranulation	ECO:0000304	TAS	Reactome:R-HSA-6798695		9606	Reactome		P
UniProtKB	Q8IV04	TBC1D10C	involved_in	GO:0043312	neutrophil degranulation	ECO:0000304	TAS	Reactome:R-HSA-6798695		9606	Reactome		P
UniProtKB	Q8IWA5	SLC44A2	involved_in	GO:0043312	neutrophil degranulation	ECO:0000304	TAS	Reactome:R-HSA-6798695		9606	Reactome		P
UniProtKB	Q8IX19	MCEMP1	involved_in	GO:0043312	neutrophil degranulation	ECO:0000304	TAS	Reactome:R-HSA-6798695		9606	Reactome		P
UniProtKB	Q8IYS5	OSCAR	involved_in	GO:0043312	neutrophil degranulation	ECO:0000304	TAS	Reactome:R-HSA-6798695		9606	Reactome		P
UniProtKB	Q8IZD2	KMT2E	involved_in	GO:0042119	neutrophil activation	ECO:0000250	ISS	GO_REF:0000024	UniProtKB:Q3UG20	9606	UniProt		P
UniProtKB	Q8IZD2	KMT2E	involved_in	GO:0042119	neutrophil activation	ECO:0000265	IEA	GO_REF:0000107	UniProtKB:Q3UG20|ensembl:ENSMUSP00000110781	9606	Ensembl		P
UniProtKB	Q8N138	ORMDL3	involved_in	GO:0043312	neutrophil degranulation	ECO:0000304	TAS	Reactome:R-HSA-6798695		9606	Reactome		P
UniProtKB	Q8N149	LILRA2	involved_in	GO:0002283	neutrophil activation involved in immune response	ECO:0000314	IDA	PMID:27572839		9606	UniProt		P
UniProtKB	Q8N1F8	STK11IP	involved_in	GO:0043312	neutrophil degranulation	ECO:0000304	TAS	Reactome:R-HSA-6798695		9606	Reactome		P
UniProtKB	Q8N2G8	GHDC	involved_in	GO:0043312	neutrophil degranulation	ECO:0000304	TAS	Reactome:R-HSA-6798695		9606	Reactome		P
UniProtKB	Q8N423	LILRB2	involved_in	GO:0043312	neutrophil degranulation	ECO:0000304	TAS	Reactome:R-HSA-6798695		9606	Reactome		P
UniProtKB	Q8N697	SLC15A4	involved_in	GO:0043312	neutrophil degranulation	ECO:0000304	TAS	Reactome:R-HSA-6798695		9606	Reactome		P
UniProtKB	Q8N6C8	LILRA3	involved_in	GO:0043312	neutrophil degranulation	ECO:0000304	TAS	Reactome:R-HSA-6798695		9606	Reactome		P
UniProtKB	Q8N6Q3	CD177	involved_in	GO:0043312	neutrophil degranulation	ECO:0000304	TAS	Reactome:R-HSA-6798695		9606	Reactome		P
UniProtKB	Q8NBS9	TXNDC5	involved_in	GO:0043312	neutrophil degranulation	ECO:0000304	TAS	Reactome:R-HSA-6798695		9606	Reactome		P
UniProtKB	Q8NET5	NFAM1	involved_in	GO:0043312	neutrophil degranulation	ECO:0000304	TAS	Reactome:R-HSA-6798695		9606	Reactome		P
UniProtKB	Q8NF37	LPCAT1	involved_in	GO:0043312	neutrophil degranulation	ECO:0000304	TAS	Reactome:R-HSA-6798695		9606	Reactome		P
UniProtKB	Q8NG11	TSPAN14	involved_in	GO:0043312	neutrophil degranulation	ECO:0000304	TAS	Reactome:R-HSA-6798695		9606	Reactome		P
UniProtKB	Q8NHG7	SVIP	involved_in	GO:0043312	neutrophil degranulation	ECO:0000304	TAS	Reactome:R-HSA-6798695		9606	Reactome		P
UniProtKB	Q8NHP6	MOSPD2	involved_in	GO:0043312	neutrophil degranulation	ECO:0000304	TAS	Reactome:R-HSA-6798695		9606	Reactome		P
UniProtKB	Q8TCU6	PREX1	involved_in	GO:0042119	neutrophil activation	ECO:0000304	TAS	PMID:12123595		9606	UniProt		P
UniProtKB	Q8TD55	PLEKHO2	involved_in	GO:0043312	neutrophil degranulation	ECO:0000304	TAS	Reactome:R-HSA-6798695		9606	Reactome		P
UniProtKB	Q8TF62	ATP8B4	involved_in	GO:0043312	neutrophil degranulation	ECO:0000304	TAS	Reactome:R-HSA-6798695		9606	Reactome		P
UniProtKB	Q8WTT0	CLEC4C	involved_in	GO:0043312	neutrophil degranulation	ECO:0000304	TAS	Reactome:R-HSA-6798695		9606	Reactome		P
UniProtKB	Q8WVQ1	CANT1	involved_in	GO:0043312	neutrophil degranulation	ECO:0000304	TAS	Reactome:R-HSA-6798695		9606	Reactome		P
UniProtKB	Q8WXI8	CLEC4D	involved_in	GO:0043312	neutrophil degranulation	ECO:0000304	TAS	Reactome:R-HSA-6798695		9606	Reactome		P
UniProtKB	Q92542	NCSTN	involved_in	GO:0043312	neutrophil degranulation	ECO:0000304	TAS	Reactome:R-HSA-6798695		9606	Reactome		P
UniProtKB	Q92608	DOCK2	involved_in	GO:0043312	neutrophil degranulation	ECO:0000304	TAS	Reactome:R-HSA-6798695		9606	Reactome		P
UniProtKB	Q92619	ARHGAP45	involved_in	GO:0043312	neutrophil degranulation	ECO:0000304	TAS	Reactome:R-HSA-6798695		9606	Reactome		P
UniProtKB	Q92820	GGH	involved_in	GO:0043312	neutrophil degranulation	ECO:0000304	TAS	Reactome:R-HSA-6798695		9606	Reactome		P
UniProtKB	Q92882	OSTF1	involved_in	GO:0043312	neutrophil degranulation	ECO:0000304	TAS	Reactome:R-HSA-6798695		9606	Reactome		P
UniProtKB	Q92932	PTPRN2	involved_in	GO:0043312	neutrophil degranulation	ECO:0000304	TAS	Reactome:R-HSA-6798695		9606	Reactome		P
UniProtKB	Q93050	ATP6V0A1	involved_in	GO:0043312	neutrophil degranulation	ECO:0000304	TAS	Reactome:R-HSA-6798695		9606	Reactome		P
UniProtKB	Q969Q5	RAB24	involved_in	GO:0043312	neutrophil degranulation	ECO:0000304	TAS	Reactome:R-HSA-6798695		9606	Reactome		P
UniProtKB	Q969X1	TMBIM1	involved_in	GO:0043312	neutrophil degranulation	ECO:0000304	TAS	Reactome:R-HSA-6798695		9606	Reactome		P
UniProtKB	Q96AX2	RAB37	involved_in	GO:0043312	neutrophil degranulation	ECO:0000304	TAS	Reactome:R-HSA-6798695		9606	Reactome		P
UniProtKB	Q96BM9	ARL8A	involved_in	GO:0043312	neutrophil degranulation	ECO:0000304	TAS	Reactome:R-HSA-6798695		9606	Reactome		P
UniProtKB	Q96CS3	FAF2	involved_in	GO:0043312	neutrophil degranulation	ECO:0000304	TAS	Reactome:R-HSA-6798695		9606	Reactome		P
UniProtKB	Q96D96	HVCN1	involved_in	GO:0043312	neutrophil degranulation	ECO:0000304	TAS	Reactome:R-HSA-6798695		9606	Reactome		P
UniProtKB	Q96G03	PGM2	involved_in	GO:0043312	neutrophil degranulation	ECO:0000304	TAS	Reactome:R-HSA-6798695		9606	Reactome		P
UniProtKB	Q96HJ5	MS4A3	involved_in	GO:0043312	neutrophil degranulation	ECO:0000304	TAS	Reactome:R-HSA-6798695		9606	Reactome		P
UniProtKB	Q96NW7	LRRC7	involved_in	GO:0043312	neutrophil degranulation	ECO:0000304	TAS	Reactome:R-HSA-6798695		9606	Reactome		P
UniProtKB	Q96P63	SERPINB12	involved_in	GO:0043312	neutrophil degranulation	ECO:0000304	TAS	Reactome:R-HSA-6798695		9606	Reactome		P
UniProtKB	Q99436	PSMB7	involved_in	GO:0043312	neutrophil degranulation	ECO:0000304	TAS	Reactome:R-HSA-6798695		9606	Reactome		P
UniProtKB	Q99439	CNN2	involved_in	GO:0043312	neutrophil degranulation	ECO:0000304	TAS	Reactome:R-HSA-6798695		9606	Reactome		P
UniProtKB	Q99460	PSMD1	involved_in	GO:0043312	neutrophil degranulation	ECO:0000304	TAS	Reactome:R-HSA-6798695		9606	Reactome		P
UniProtKB	Q99519	NEU1	involved_in	GO:0043312	neutrophil degranulation	ECO:0000304	TAS	Reactome:R-HSA-6798695		9606	Reactome		P
UniProtKB	Q99536	VAT1	involved_in	GO:0043312	neutrophil degranulation	ECO:0000304	TAS	Reactome:R-HSA-6798695		9606	Reactome		P
UniProtKB	Q99829	CPNE1	involved_in	GO:0043312	neutrophil degranulation	ECO:0000304	TAS	Reactome:R-HSA-6798695		9606	Reactome		P
UniProtKB	Q9BRF8	CPPED1	involved_in	GO:0043312	neutrophil degranulation	ECO:0000304	TAS	Reactome:R-HSA-6798695		9606	Reactome		P
UniProtKB	Q9BRR9	ARHGAP9	involved_in	GO:0043312	neutrophil degranulation	ECO:0000304	TAS	Reactome:R-HSA-6798695		9606	Reactome		P
UniProtKB	Q9BS26	ERP44	involved_in	GO:0043312	neutrophil degranulation	ECO:0000304	TAS	Reactome:R-HSA-6798695		9606	Reactome		P
UniProtKB	Q9BSW2	CRACR2A	involved_in	GO:0043312	neutrophil degranulation	ECO:0000304	TAS	Reactome:R-HSA-6798695		9606	Reactome		P
UniProtKB	Q9BTY2	FUCA2	involved_in	GO:0043312	neutrophil degranulation	ECO:0000304	TAS	Reactome:R-HSA-6798695		9606	Reactome		P
UniProtKB	Q9BU76	MMTAG2	involved_in	GO:0043312	neutrophil degranulation	ECO:0000304	TAS	Reactome:R-HSA-6798695		9606	Reactome		P
UniProtKB	Q9BV40	VAMP8	NOT|involved_in	GO:0043312	neutrophil degranulation	ECO:0000315	IMP	PMID:16677249		9606	UniProt		P
UniProtKB	Q9BV40	VAMP8	involved_in	GO:0043312	neutrophil degranulation	ECO:0000304	TAS	Reactome:R-HSA-6798695		9606	Reactome		P
UniProtKB	Q9BXS5	AP1M1	involved_in	GO:0043312	neutrophil degranulation	ECO:0000304	TAS	Reactome:R-HSA-6798695		9606	Reactome		P
UniProtKB	Q9BY15	ADGRE3	involved_in	GO:0043312	neutrophil degranulation	ECO:0000304	TAS	Reactome:R-HSA-6798695		9606	Reactome		P
UniProtKB	Q9H0B8	CRISPLD2	involved_in	GO:0043312	neutrophil degranulation	ECO:0000304	TAS	Reactome:R-HSA-6798695		9606	Reactome		P
UniProtKB	Q9H0E2	TOLLIP	involved_in	GO:0043312	neutrophil degranulation	ECO:0000304	TAS	Reactome:R-HSA-6798695		9606	Reactome		P
UniProtKB	Q9H0E2	TOLLIP	involved_in	GO:0043312	neutrophil degranulation	ECO:0000304	TAS	Reactome:R-HSA-6798695		9606	Reactome		P
UniProtKB	Q9H0U3	MAGT1	involved_in	GO:0043312	neutrophil degranulation	ECO:0000304	TAS	Reactome:R-HSA-6798695		9606	Reactome		P
UniProtKB	Q9H1C7	CYSTM1	involved_in	GO:0043312	neutrophil degranulation	ECO:0000304	TAS	Reactome:R-HSA-6798695		9606	Reactome		P
UniProtKB	Q9H3Z4	DNAJC5	involved_in	GO:0043312	neutrophil degranulation	ECO:0000304	TAS	Reactome:R-HSA-6798695		9606	Reactome		P
UniProtKB	Q9H410	DSN1	involved_in	GO:0043312	neutrophil degranulation	ECO:0000304	TAS	Reactome:R-HSA-6798695		9606	Reactome		P
UniProtKB	Q9H7Z7	PTGES2	involved_in	GO:0043312	neutrophil degranulation	ECO:0000304	TAS	Reactome:R-HSA-6798695		9606	Reactome		P
UniProtKB	Q9H8H3	METTL7A	involved_in	GO:0043312	neutrophil degranulation	ECO:0000304	TAS	Reactome:R-HSA-6798695		9606	Reactome		P
UniProtKB	Q9HBH0	RHOF	involved_in	GO:0043312	neutrophil degranulation	ECO:0000304	TAS	Reactome:R-HSA-6798695		9606	Reactome		P
UniProtKB	Q9HD89	RETN	involved_in	GO:0043312	neutrophil degranulation	ECO:0000304	TAS	Reactome:R-HSA-6798695		9606	Reactome		P
UniProtKB	Q9NP72	RAB18	involved_in	GO:0043312	neutrophil degranulation	ECO:0000304	TAS	Reactome:R-HSA-6798695		9606	Reactome		P
UniProtKB	Q9NP90	RAB9B	involved_in	GO:0043312	neutrophil degranulation	ECO:0000304	TAS	Reactome:R-HSA-6798695		9606	Reactome		P
UniProtKB	Q9NPA2	MMP25	involved_in	GO:0043312	neutrophil degranulation	ECO:0000304	TAS	Reactome:R-HSA-6798695		9606	Reactome		P
UniProtKB	Q9NPY3	CD93	involved_in	GO:0043312	neutrophil degranulation	ECO:0000304	TAS	Reactome:R-HSA-6798695		9606	Reactome		P
UniProtKB	Q9NQR4	NIT2	involved_in	GO:0043312	neutrophil degranulation	ECO:0000304	TAS	Reactome:R-HSA-6798695		9606	Reactome		P
UniProtKB	Q9NQS5	GPR84	involved_in	GO:0043312	neutrophil degranulation	ECO:0000304	TAS	Reactome:R-HSA-6798695		9606	Reactome		P
UniProtKB	Q9NV96	TMEM30A	involved_in	GO:0043312	neutrophil degranulation	ECO:0000304	TAS	Reactome:R-HSA-6798695		9606	Reactome		P
UniProtKB	Q9NX76	CMTM6	involved_in	GO:0043312	neutrophil degranulation	ECO:0000304	TAS	Reactome:R-HSA-6798695		9606	Reactome		P
UniProtKB	Q9NY25	CLEC5A	involved_in	GO:0043312	neutrophil degranulation	ECO:0000304	TAS	Reactome:R-HSA-6798695		9606	Reactome		P
UniProtKB	Q9NZ32	ACTR10	involved_in	GO:0043312	neutrophil degranulation	ECO:0000304	TAS	Reactome:R-HSA-6798695		9606	Reactome		P
UniProtKB	Q9NZF1	PLAC8	involved_in	GO:0043312	neutrophil degranulation	ECO:0000304	TAS	Reactome:R-HSA-6798695		9606	Reactome		P
UniProtKB	Q9NZK5	ADA2	involved_in	GO:0043312	neutrophil degranulation	ECO:0000304	TAS	Reactome:R-HSA-6798695		9606	Reactome		P
UniProtKB	Q9NZT1	CALML5	involved_in	GO:0043312	neutrophil degranulation	ECO:0000304	TAS	Reactome:R-HSA-6798695		9606	Reactome		P
UniProtKB	Q9P000	COMMD9	involved_in	GO:0043312	neutrophil degranulation	ECO:0000304	TAS	Reactome:R-HSA-6798695		9606	Reactome		P
UniProtKB	Q9P0J7	KCMF1	involved_in	GO:0043312	neutrophil degranulation	ECO:0000304	TAS	Reactome:R-HSA-6798695		9606	Reactome		P
UniProtKB	Q9P0L0	VAPA	involved_in	GO:0043312	neutrophil degranulation	ECO:0000304	TAS	Reactome:R-HSA-6798695		9606	Reactome		P
UniProtKB	Q9UBI1	COMMD3	involved_in	GO:0043312	neutrophil degranulation	ECO:0000304	TAS	Reactome:R-HSA-6798695		9606	Reactome		P
UniProtKB	Q9UBR2	CTSZ	involved_in	GO:0043312	neutrophil degranulation	ECO:0000304	TAS	Reactome:R-HSA-6798695		9606	Reactome		P
UniProtKB	Q9UBW5	BIN2	involved_in	GO:0043312	neutrophil degranulation	ECO:0000304	TAS	Reactome:R-HSA-6798695		9606	Reactome		P
UniProtKB	Q9UGN4	CD300A	involved_in	GO:0043312	neutrophil degranulation	ECO:0000304	TAS	Reactome:R-HSA-6798695		9606	Reactome		P
UniProtKB	Q9UHA4	LAMTOR3	involved_in	GO:0043312	neutrophil degranulation	ECO:0000304	TAS	Reactome:R-HSA-6798695		9606	Reactome		P
UniProtKB	Q9UHL4	DPP7	involved_in	GO:0043312	neutrophil degranulation	ECO:0000304	TAS	Reactome:R-HSA-6798695		9606	Reactome		P
UniProtKB	Q9UJU6	DBNL	involved_in	GO:0043312	neutrophil degranulation	ECO:0000304	TAS	Reactome:R-HSA-6798695		9606	Reactome		P
UniProtKB	Q9ULZ3	PYCARD	involved_in	GO:0043312	neutrophil degranulation	ECO:0000304	TAS	Reactome:R-HSA-6798695		9606	Reactome		P
UniProtKB	Q9UNM6	PSMD13	involved_in	GO:0043312	neutrophil degranulation	ECO:0000304	TAS	Reactome:R-HSA-6798695		9606	Reactome		P
UniProtKB	Q9UNP9	PPIE	involved_in	GO:0043312	neutrophil degranulation	ECO:0000304	TAS	Reactome:R-HSA-6798695		9606	Reactome		P
UniProtKB	Q9UQ80	PA2G4	involved_in	GO:0043312	neutrophil degranulation	ECO:0000304	TAS	Reactome:R-HSA-6798695		9606	Reactome		P
UniProtKB	Q9Y251	HPSE	involved_in	GO:0043312	neutrophil degranulation	ECO:0000304	TAS	Reactome:R-HSA-6798695		9606	Reactome		P
UniProtKB	Q9Y2G3	ATP11B	involved_in	GO:0043312	neutrophil degranulation	ECO:0000304	TAS	Reactome:R-HSA-6798695		9606	Reactome		P
UniProtKB	Q9Y2J8	PADI2	involved_in	GO:0043312	neutrophil degranulation	ECO:0000304	TAS	Reactome:R-HSA-6798695		9606	Reactome		P
UniProtKB	Q9Y2Q0	ATP8A1	involved_in	GO:0043312	neutrophil degranulation	ECO:0000304	TAS	Reactome:R-HSA-6798695		9606	Reactome		P
UniProtKB	Q9Y2Q5	LAMTOR2	involved_in	GO:0043312	neutrophil degranulation	ECO:0000304	TAS	Reactome:R-HSA-6798695		9606	Reactome		P
UniProtKB	Q9Y2Y8	PRG3	involved_in	GO:0042119	neutrophil activation	ECO:0000314	IDA	PMID:10318872		9606	UniProt		P
UniProtKB	Q9Y2Y8	PRG3	involved_in	GO:0043312	neutrophil degranulation	ECO:0000304	TAS	Reactome:R-HSA-6798695		9606	Reactome		P
UniProtKB	Q9Y315	DERA	involved_in	GO:0043312	neutrophil degranulation	ECO:0000304	TAS	Reactome:R-HSA-6798695		9606	Reactome		P
UniProtKB	Q9Y336	SIGLEC9	involved_in	GO:0043312	neutrophil degranulation	ECO:0000304	TAS	Reactome:R-HSA-6798695		9606	Reactome		P
UniProtKB	Q9Y376	CAB39	involved_in	GO:0043312	neutrophil degranulation	ECO:0000304	TAS	Reactome:R-HSA-6798695		9606	Reactome		P
UniProtKB	Q9Y3L5	RAP2C	involved_in	GO:0043312	neutrophil degranulation	ECO:0000304	TAS	Reactome:R-HSA-6798695		9606	Reactome		P
UniProtKB	Q9Y5K8	ATP6V1D	involved_in	GO:0043312	neutrophil degranulation	ECO:0000304	TAS	Reactome:R-HSA-6798695		9606	Reactome		P
UniProtKB	Q9Y5R8	TRAPPC1	involved_in	GO:0043312	neutrophil degranulation	ECO:0000304	TAS	Reactome:R-HSA-6798695		9606	Reactome		P
UniProtKB	Q9Y5Z4	HEBP2	involved_in	GO:0043312	neutrophil degranulation	ECO:0000304	TAS	Reactome:R-HSA-6798695		9606	Reactome		P
UniProtKB	Q9Y6G9	DYNC1LI1	involved_in	GO:0043312	neutrophil degranulation	ECO:0000304	TAS	Reactome:R-HSA-6798695		9606	Reactome		P
UniProtKB	Q9Y6X5	ENPP4	involved_in	GO:0043312	neutrophil degranulation	ECO:0000304	TAS	Reactome:R-HSA-6798695		9606	Reactome		P

## Sheet: GO-0043312_neut-degran
GENE PRODUCT DB	GENE PRODUCT ID	SYMBOL	QUALIFIER	GO TERM	GO NAME	ECO ID	GO EVIDENCE CODE	REFERENCE	WITH/FROM	TAXON ID	ASSIGNED BY	ANNOTATION EXTENSION	GO ASPECT
UniProtKB	A0A024R074	SYBL1	involved_in	GO:0043312	neutrophil degranulation	ECO:0000265	IEA	GO_REF:0000107	UniProtKB:Q9JHW5|ensembl:ENSRNOP00000011065	9606	Ensembl		P
UniProtKB	B6A8C7	TARM1	involved_in	GO:0043312	neutrophil degranulation	ECO:0000304	TAS	Reactome:R-HSA-6798695		9606	Reactome		P
UniProtKB	O00161	SNAP23	involved_in	GO:0043312	neutrophil degranulation	ECO:0000304	TAS	Reactome:R-HSA-6798695		9606	Reactome		P
UniProtKB	O00186	STXBP3	involved_in	GO:0043312	neutrophil degranulation	ECO:0000270	IEP	PMID:18588921		9606	UniProt		P
UniProtKB	O00231	PSMD11	involved_in	GO:0043312	neutrophil degranulation	ECO:0000304	TAS	Reactome:R-HSA-6798695		9606	Reactome		P
UniProtKB	O00232	PSMD12	involved_in	GO:0043312	neutrophil degranulation	ECO:0000304	TAS	Reactome:R-HSA-6798695		9606	Reactome		P
UniProtKB	O00241	SIRPB1	involved_in	GO:0043312	neutrophil degranulation	ECO:0000304	TAS	Reactome:R-HSA-6798695		9606	Reactome		P
UniProtKB	O00264	PGRMC1	involved_in	GO:0043312	neutrophil degranulation	ECO:0000304	TAS	Reactome:R-HSA-6798695		9606	Reactome		P
UniProtKB	O00391	QSOX1	involved_in	GO:0043312	neutrophil degranulation	ECO:0000304	TAS	Reactome:R-HSA-6798695		9606	Reactome		P
UniProtKB	O00462	MANBA	involved_in	GO:0043312	neutrophil degranulation	ECO:0000304	TAS	Reactome:R-HSA-6798695		9606	Reactome		P
UniProtKB	O00487	PSMD14	involved_in	GO:0043312	neutrophil degranulation	ECO:0000304	TAS	Reactome:R-HSA-6798695		9606	Reactome		P
UniProtKB	O00560	SDCBP	involved_in	GO:0043312	neutrophil degranulation	ECO:0000304	TAS	Reactome:R-HSA-6798695		9606	Reactome		P
UniProtKB	O00571	DDX3X	involved_in	GO:0043312	neutrophil degranulation	ECO:0000304	TAS	Reactome:R-HSA-6798695		9606	Reactome		P
UniProtKB	O00584	RNASET2	involved_in	GO:0043312	neutrophil degranulation	ECO:0000304	TAS	Reactome:R-HSA-6798695		9606	Reactome		P
UniProtKB	O00602	FCN1	involved_in	GO:0043312	neutrophil degranulation	ECO:0000304	TAS	Reactome:R-HSA-6798695		9606	Reactome		P
UniProtKB	O00754	MAN2B1	involved_in	GO:0043312	neutrophil degranulation	ECO:0000304	TAS	Reactome:R-HSA-6798695		9606	Reactome		P
UniProtKB	O00764	PDXK	involved_in	GO:0043312	neutrophil degranulation	ECO:0000304	TAS	Reactome:R-HSA-6798695		9606	Reactome		P
UniProtKB	O14672	ADAM10	involved_in	GO:0043312	neutrophil degranulation	ECO:0000304	TAS	Reactome:R-HSA-6798695		9606	Reactome		P
UniProtKB	O14727	APAF1	involved_in	GO:0043312	neutrophil degranulation	ECO:0000304	TAS	Reactome:R-HSA-6798695		9606	Reactome		P
UniProtKB	O14975	SLC27A2	involved_in	GO:0043312	neutrophil degranulation	ECO:0000304	TAS	Reactome:R-HSA-6798695		9606	Reactome		P
UniProtKB	O15078	CEP290	involved_in	GO:0043312	neutrophil degranulation	ECO:0000304	TAS	Reactome:R-HSA-6798695		9606	Reactome		P
UniProtKB	O15120	AGPAT2	involved_in	GO:0043312	neutrophil degranulation	ECO:0000304	TAS	Reactome:R-HSA-6798695		9606	Reactome		P
UniProtKB	O15121	DEGS1	involved_in	GO:0043312	neutrophil degranulation	ECO:0000304	TAS	Reactome:R-HSA-6798695		9606	Reactome		P
UniProtKB	O15126	SCAMP1	involved_in	GO:0043312	neutrophil degranulation	ECO:0000304	TAS	Reactome:R-HSA-6798695		9606	Reactome		P
UniProtKB	O15260	SURF4	involved_in	GO:0043312	neutrophil degranulation	ECO:0000304	TAS	Reactome:R-HSA-6798695		9606	Reactome		P
UniProtKB	O15389	SIGLEC5	involved_in	GO:0043312	neutrophil degranulation	ECO:0000304	TAS	Reactome:R-HSA-6798695		9606	Reactome		P
UniProtKB	O15511	ARPC5	involved_in	GO:0043312	neutrophil degranulation	ECO:0000304	TAS	Reactome:R-HSA-6798695		9606	Reactome		P
UniProtKB	O43242	PSMD3	involved_in	GO:0043312	neutrophil degranulation	ECO:0000304	TAS	Reactome:R-HSA-6798695		9606	Reactome		P
UniProtKB	O43451	MGAM	involved_in	GO:0043312	neutrophil degranulation	ECO:0000304	TAS	Reactome:R-HSA-6798695		9606	Reactome		P
UniProtKB	O43759	SYNGR1	involved_in	GO:0043312	neutrophil degranulation	ECO:0000304	TAS	Reactome:R-HSA-6798695		9606	Reactome		P
UniProtKB	O43914	TYROBP	involved_in	GO:0043312	neutrophil degranulation	ECO:0000304	TAS	Reactome:R-HSA-6798695		9606	Reactome		P
UniProtKB	O60234	GMFG	involved_in	GO:0043312	neutrophil degranulation	ECO:0000304	TAS	Reactome:R-HSA-6798695		9606	Reactome		P
UniProtKB	O60603	TLR2	involved_in	GO:0043312	neutrophil degranulation	ECO:0000304	TAS	Reactome:R-HSA-6798695		9606	Reactome		P
UniProtKB	O60610	DIAPH1	involved_in	GO:0043312	neutrophil degranulation	ECO:0000304	TAS	Reactome:R-HSA-6798695		9606	Reactome		P
UniProtKB	O60784	TOM1	involved_in	GO:0043312	neutrophil degranulation	ECO:0000304	TAS	Reactome:R-HSA-6798695		9606	Reactome		P
UniProtKB	O75015	FCGR3B	involved_in	GO:0043312	neutrophil degranulation	ECO:0000304	TAS	Reactome:R-HSA-6798695		9606	Reactome		P
UniProtKB	O75022	LILRB3	involved_in	GO:0043312	neutrophil degranulation	ECO:0000304	TAS	Reactome:R-HSA-6798695		9606	Reactome		P
UniProtKB	O75131	CPNE3	involved_in	GO:0043312	neutrophil degranulation	ECO:0000304	TAS	Reactome:R-HSA-6798695		9606	Reactome		P
UniProtKB	O75165	DNAJC13	involved_in	GO:0043312	neutrophil degranulation	ECO:0000304	TAS	Reactome:R-HSA-6798695		9606	Reactome		P
UniProtKB	O75594	PGLYRP1	involved_in	GO:0043312	neutrophil degranulation	ECO:0000304	TAS	Reactome:R-HSA-6798695		9606	Reactome		P
UniProtKB	O75629	CREG1	involved_in	GO:0043312	neutrophil degranulation	ECO:0000304	TAS	Reactome:R-HSA-6798695		9606	Reactome		P
UniProtKB	O75787	ATP6AP2	involved_in	GO:0043312	neutrophil degranulation	ECO:0000304	TAS	Reactome:R-HSA-6798695		9606	Reactome		P
UniProtKB	O75874	IDH1	involved_in	GO:0043312	neutrophil degranulation	ECO:0000304	TAS	Reactome:R-HSA-6798695		9606	Reactome		P
UniProtKB	O75907	DGAT1	involved_in	GO:0043312	neutrophil degranulation	ECO:0000304	TAS	Reactome:R-HSA-6798695		9606	Reactome		P
UniProtKB	O94759	TRPM2	involved_in	GO:0043312	neutrophil degranulation	ECO:0000304	TAS	Reactome:R-HSA-6798695		9606	Reactome		P
UniProtKB	O94804	STK10	involved_in	GO:0043312	neutrophil degranulation	ECO:0000304	TAS	Reactome:R-HSA-6798695		9606	Reactome		P
UniProtKB	O94856	NFASC	involved_in	GO:0043312	neutrophil degranulation	ECO:0000304	TAS	Reactome:R-HSA-6798695		9606	Reactome		P
UniProtKB	O94886	TMEM63A	involved_in	GO:0043312	neutrophil degranulation	ECO:0000304	TAS	Reactome:R-HSA-6798695		9606	Reactome		P
UniProtKB	O94973	AP2A2	involved_in	GO:0043312	neutrophil degranulation	ECO:0000304	TAS	Reactome:R-HSA-6798695		9606	Reactome		P
UniProtKB	O95210	STBD1	involved_in	GO:0043312	neutrophil degranulation	ECO:0000304	TAS	Reactome:R-HSA-6798695		9606	Reactome		P
UniProtKB	O95298	NDUFC2	involved_in	GO:0043312	neutrophil degranulation	ECO:0000304	TAS	Reactome:R-HSA-6798695		9606	Reactome		P
UniProtKB	O95352	ATG7	involved_in	GO:0043312	neutrophil degranulation	ECO:0000304	TAS	Reactome:R-HSA-6798695		9606	Reactome		P
UniProtKB	O95415	BRI3	involved_in	GO:0043312	neutrophil degranulation	ECO:0000304	TAS	Reactome:R-HSA-6798695		9606	Reactome		P
UniProtKB	O95497	VNN1	involved_in	GO:0043312	neutrophil degranulation	ECO:0000304	TAS	Reactome:R-HSA-6798695		9606	Reactome		P
UniProtKB	O95716	RAB3D	involved_in	GO:0043312	neutrophil degranulation	ECO:0000304	TAS	Reactome:R-HSA-6798695		9606	Reactome		P
UniProtKB	O95721	SNAP29	involved_in	GO:0043312	neutrophil degranulation	ECO:0000304	TAS	Reactome:R-HSA-6798695		9606	Reactome		P
UniProtKB	P00387	CYB5R3	involved_in	GO:0043312	neutrophil degranulation	ECO:0000304	TAS	Reactome:R-HSA-6798695		9606	Reactome		P
UniProtKB	P00491	PNP	involved_in	GO:0043312	neutrophil degranulation	ECO:0000304	TAS	Reactome:R-HSA-6798695		9606	Reactome		P
UniProtKB	P00738	HP	involved_in	GO:0043312	neutrophil degranulation	ECO:0000304	TAS	Reactome:R-HSA-6798695		9606	Reactome		P
UniProtKB	P00746	CFD	involved_in	GO:0043312	neutrophil degranulation	ECO:0000304	TAS	Reactome:R-HSA-6798695		9606	Reactome		P
UniProtKB	P00749	PLAU	involved_in	GO:0043312	neutrophil degranulation	ECO:0000304	TAS	Reactome:R-HSA-6798695		9606	Reactome		P
UniProtKB	P01009	SERPINA1	involved_in	GO:0043312	neutrophil degranulation	ECO:0000304	TAS	Reactome:R-HSA-6798695		9606	Reactome		P
UniProtKB	P01011	SERPINA3	involved_in	GO:0043312	neutrophil degranulation	ECO:0000304	TAS	Reactome:R-HSA-6798695		9606	Reactome		P
UniProtKB	P01024	C3	involved_in	GO:0043312	neutrophil degranulation	ECO:0000304	TAS	Reactome:R-HSA-6798695		9606	Reactome		P
UniProtKB	P01034	CST3	involved_in	GO:0043312	neutrophil degranulation	ECO:0000304	TAS	Reactome:R-HSA-6798695		9606	Reactome		P
UniProtKB	P01111	NRAS	involved_in	GO:0043312	neutrophil degranulation	ECO:0000304	TAS	Reactome:R-HSA-6798695		9606	Reactome		P
UniProtKB	P01833	PIGR	involved_in	GO:0043312	neutrophil degranulation	ECO:0000304	TAS	Reactome:R-HSA-6798695		9606	Reactome		P
UniProtKB	P01889	HLA-B	involved_in	GO:0043312	neutrophil degranulation	ECO:0000304	TAS	Reactome:R-HSA-6798695		9606	Reactome		P
UniProtKB	P01893	HLA-H	involved_in	GO:0043312	neutrophil degranulation	ECO:0000304	TAS	Reactome:R-HSA-6798695		9606	Reactome		P
UniProtKB	P02750	LRG1	involved_in	GO:0043312	neutrophil degranulation	ECO:0000304	TAS	Reactome:R-HSA-6798695		9606	Reactome		P
UniProtKB	P02763	ORM1	involved_in	GO:0043312	neutrophil degranulation	ECO:0000304	TAS	Reactome:R-HSA-6798695		9606	Reactome		P
UniProtKB	P02765	AHSG	involved_in	GO:0043312	neutrophil degranulation	ECO:0000304	TAS	Reactome:R-HSA-6798695		9606	Reactome		P
UniProtKB	P02766	TTR	involved_in	GO:0043312	neutrophil degranulation	ECO:0000304	TAS	Reactome:R-HSA-6798695		9606	Reactome		P
UniProtKB	P02775	PPBP	involved_in	GO:0043312	neutrophil degranulation	ECO:0000304	TAS	Reactome:R-HSA-6798695		9606	Reactome		P
UniProtKB	P02788	LTF	involved_in	GO:0043312	neutrophil degranulation	ECO:0000304	TAS	Reactome:R-HSA-6798695		9606	Reactome		P
UniProtKB	P02792	FTL	involved_in	GO:0043312	neutrophil degranulation	ECO:0000304	TAS	Reactome:R-HSA-6798695		9606	Reactome		P
UniProtKB	P02794	FTH1	involved_in	GO:0043312	neutrophil degranulation	ECO:0000304	TAS	Reactome:R-HSA-6798695		9606	Reactome		P
UniProtKB	P03973	SLPI	involved_in	GO:0043312	neutrophil degranulation	ECO:0000304	TAS	Reactome:R-HSA-6798695		9606	Reactome		P
UniProtKB	P04040	CAT	involved_in	GO:0043312	neutrophil degranulation	ECO:0000304	TAS	Reactome:R-HSA-6798695		9606	Reactome		P
UniProtKB	P04066	FUCA1	involved_in	GO:0043312	neutrophil degranulation	ECO:0000304	TAS	Reactome:R-HSA-6798695		9606	Reactome		P
UniProtKB	P04075	ALDOA	involved_in	GO:0043312	neutrophil degranulation	ECO:0000304	TAS	Reactome:R-HSA-6798695		9606	Reactome		P
UniProtKB	P04080	CSTB	involved_in	GO:0043312	neutrophil degranulation	ECO:0000304	TAS	Reactome:R-HSA-6798695		9606	Reactome		P
UniProtKB	P04217	A1BG	involved_in	GO:0043312	neutrophil degranulation	ECO:0000304	TAS	Reactome:R-HSA-6798695		9606	Reactome		P
UniProtKB	P04264	KRT1	involved_in	GO:0043312	neutrophil degranulation	ECO:0000304	TAS	Reactome:R-HSA-6798695		9606	Reactome		P
UniProtKB	P04839	CYBB	involved_in	GO:0043312	neutrophil degranulation	ECO:0000304	TAS	Reactome:R-HSA-6798695		9606	Reactome		P
UniProtKB	P05089	ARG1	involved_in	GO:0043312	neutrophil degranulation	ECO:0000304	TAS	Reactome:R-HSA-6798695		9606	Reactome		P
UniProtKB	P05107	ITGB2	involved_in	GO:0043312	neutrophil degranulation	ECO:0000304	TAS	Reactome:R-HSA-6798695		9606	Reactome		P
UniProtKB	P05109	S100A8	involved_in	GO:0043312	neutrophil degranulation	ECO:0000304	TAS	Reactome:R-HSA-6798695		9606	Reactome		P
UniProtKB	P05164	MPO	involved_in	GO:0043312	neutrophil degranulation	ECO:0000304	TAS	Reactome:R-HSA-6798695		9606	Reactome		P
UniProtKB	P06280	GLA	involved_in	GO:0043312	neutrophil degranulation	ECO:0000304	TAS	Reactome:R-HSA-6798695		9606	Reactome		P
UniProtKB	P06396	GSN	involved_in	GO:0043312	neutrophil degranulation	ECO:0000304	TAS	Reactome:R-HSA-6798695		9606	Reactome		P
UniProtKB	P06702	S100A9	involved_in	GO:0043312	neutrophil degranulation	ECO:0000304	TAS	Reactome:R-HSA-6798695		9606	Reactome		P
UniProtKB	P06737	PYGL	involved_in	GO:0043312	neutrophil degranulation	ECO:0000304	TAS	Reactome:R-HSA-6798695		9606	Reactome		P
UniProtKB	P06744	GPI	involved_in	GO:0043312	neutrophil degranulation	ECO:0000304	TAS	Reactome:R-HSA-6798695		9606	Reactome		P
UniProtKB	P06756	ITGAV	involved_in	GO:0043312	neutrophil degranulation	ECO:0000304	TAS	Reactome:R-HSA-6798695		9606	Reactome		P
UniProtKB	P07339	CTSD	involved_in	GO:0043312	neutrophil degranulation	ECO:0000304	TAS	Reactome:R-HSA-6798695		9606	Reactome		P
UniProtKB	P07355	ANXA2	involved_in	GO:0043312	neutrophil degranulation	ECO:0000304	TAS	Reactome:R-HSA-6798695		9606	Reactome		P
UniProtKB	P07384	CAPN1	involved_in	GO:0043312	neutrophil degranulation	ECO:0000304	TAS	Reactome:R-HSA-6798695		9606	Reactome		P
UniProtKB	P07437	TUBB	involved_in	GO:0043312	neutrophil degranulation	ECO:0000304	TAS	Reactome:R-HSA-6798695		9606	Reactome		P
UniProtKB	P07478	PRSS2	involved_in	GO:0043312	neutrophil degranulation	ECO:0000304	TAS	Reactome:R-HSA-6798695		9606	Reactome		P
UniProtKB	P07602	PSAP	involved_in	GO:0043312	neutrophil degranulation	ECO:0000304	TAS	Reactome:R-HSA-6798695		9606	Reactome		P
UniProtKB	P07686	HEXB	involved_in	GO:0043312	neutrophil degranulation	ECO:0000304	TAS	Reactome:R-HSA-6798695		9606	Reactome		P
UniProtKB	P07741	APRT	involved_in	GO:0043312	neutrophil degranulation	ECO:0000304	TAS	Reactome:R-HSA-6798695		9606	Reactome		P
UniProtKB	P07858	CTSB	involved_in	GO:0043312	neutrophil degranulation	ECO:0000304	TAS	Reactome:R-HSA-6798695		9606	Reactome		P
UniProtKB	P07900	HSP90AA1	involved_in	GO:0043312	neutrophil degranulation	ECO:0000304	TAS	Reactome:R-HSA-6798695		9606	Reactome		P
UniProtKB	P08174	CD55	involved_in	GO:0043312	neutrophil degranulation	ECO:0000304	TAS	Reactome:R-HSA-6798695		9606	Reactome		P
UniProtKB	P08236	GUSB	involved_in	GO:0043312	neutrophil degranulation	ECO:0000304	TAS	Reactome:R-HSA-6798695		9606	Reactome		P
UniProtKB	P08238	HSP90AB1	involved_in	GO:0043312	neutrophil degranulation	ECO:0000304	TAS	Reactome:R-HSA-6798695		9606	Reactome		P
UniProtKB	P08246	ELANE	involved_in	GO:0043312	neutrophil degranulation	ECO:0000304	TAS	Reactome:R-HSA-6798695		9606	Reactome		P
UniProtKB	P08311	CTSG	involved_in	GO:0043312	neutrophil degranulation	ECO:0000304	TAS	Reactome:R-HSA-6798695		9606	Reactome		P
UniProtKB	P08473	MME	involved_in	GO:0043312	neutrophil degranulation	ECO:0000304	TAS	Reactome:R-HSA-6798695		9606	Reactome		P
UniProtKB	P08571	CD14	involved_in	GO:0043312	neutrophil degranulation	ECO:0000304	TAS	Reactome:R-HSA-6798695		9606	Reactome		P
UniProtKB	P08575	PTPRC	involved_in	GO:0043312	neutrophil degranulation	ECO:0000304	TAS	Reactome:R-HSA-6798695		9606	Reactome		P
UniProtKB	P08962	CD63	involved_in	GO:0043312	neutrophil degranulation	ECO:0000304	TAS	Reactome:R-HSA-6798695		9606	Reactome		P
UniProtKB	P09110	ACAA1	involved_in	GO:0043312	neutrophil degranulation	ECO:0000304	TAS	Reactome:R-HSA-6798695		9606	Reactome		P
UniProtKB	P09211	GSTP1	involved_in	GO:0043312	neutrophil degranulation	ECO:0000304	TAS	Reactome:R-HSA-6798695		9606	Reactome		P
UniProtKB	P09341	CXCL1	involved_in	GO:0043312	neutrophil degranulation	ECO:0000304	TAS	Reactome:R-HSA-6798695		9606	Reactome		P
UniProtKB	P09429	HMGB1	involved_in	GO:0043312	neutrophil degranulation	ECO:0000304	TAS	Reactome:R-HSA-6798695		9606	Reactome		P
UniProtKB	P09668	CTSH	involved_in	GO:0043312	neutrophil degranulation	ECO:0000304	TAS	Reactome:R-HSA-6798695		9606	Reactome		P
UniProtKB	P09769	FGR	involved_in	GO:0043312	neutrophil degranulation	ECO:0000304	TAS	Reactome:R-HSA-6798695		9606	Reactome		P
UniProtKB	P09917	ALOX5	involved_in	GO:0043312	neutrophil degranulation	ECO:0000304	TAS	Reactome:R-HSA-6798695		9606	Reactome		P
UniProtKB	P09960	LTA4H	involved_in	GO:0043312	neutrophil degranulation	ECO:0000304	TAS	Reactome:R-HSA-6798695		9606	Reactome		P
UniProtKB	P09972	ALDOC	involved_in	GO:0043312	neutrophil degranulation	ECO:0000304	TAS	Reactome:R-HSA-6798695		9606	Reactome		P
UniProtKB	P0DMV8	HSPA1A	involved_in	GO:0043312	neutrophil degranulation	ECO:0000304	TAS	Reactome:R-HSA-6798695		9606	Reactome		P
UniProtKB	P0DMV9	HSPA1B	involved_in	GO:0043312	neutrophil degranulation	ECO:0000304	TAS	Reactome:R-HSA-6798695		9606	Reactome		P
UniProtKB	P10153	RNASE2	involved_in	GO:0043312	neutrophil degranulation	ECO:0000304	TAS	Reactome:R-HSA-6798695		9606	Reactome		P
UniProtKB	P10253	GAA	involved_in	GO:0043312	neutrophil degranulation	ECO:0000304	TAS	Reactome:R-HSA-6798695		9606	Reactome		P
UniProtKB	P10321	HLA-C	involved_in	GO:0043312	neutrophil degranulation	ECO:0000304	TAS	Reactome:R-HSA-6798695		9606	Reactome		P
UniProtKB	P10619	CTSA	involved_in	GO:0043312	neutrophil degranulation	ECO:0000304	TAS	Reactome:R-HSA-6798695		9606	Reactome		P
UniProtKB	P10620	MGST1	involved_in	GO:0043312	neutrophil degranulation	ECO:0000304	TAS	Reactome:R-HSA-6798695		9606	Reactome		P
UniProtKB	P11142	HSPA8	involved_in	GO:0043312	neutrophil degranulation	ECO:0000304	TAS	Reactome:R-HSA-6798695		9606	Reactome		P
UniProtKB	P11169	SLC2A3	involved_in	GO:0043312	neutrophil degranulation	ECO:0000304	TAS	Reactome:R-HSA-6798695		9606	Reactome		P
UniProtKB	P11215	ITGAM	involved_in	GO:0043312	neutrophil degranulation	ECO:0000304	TAS	Reactome:R-HSA-6798695		9606	Reactome		P
UniProtKB	P11216	PYGB	involved_in	GO:0043312	neutrophil degranulation	ECO:0000304	TAS	Reactome:R-HSA-6798695		9606	Reactome		P
UniProtKB	P11279	LAMP1	involved_in	GO:0043312	neutrophil degranulation	ECO:0000304	TAS	Reactome:R-HSA-6798695		9606	Reactome		P
UniProtKB	P11678	EPX	involved_in	GO:0043312	neutrophil degranulation	ECO:0000304	TAS	Reactome:R-HSA-6798695		9606	Reactome		P
UniProtKB	P11717	IGF2R	involved_in	GO:0043312	neutrophil degranulation	ECO:0000304	TAS	Reactome:R-HSA-6798695		9606	Reactome		P
UniProtKB	P12268	IMPDH2	involved_in	GO:0043312	neutrophil degranulation	ECO:0000304	TAS	Reactome:R-HSA-6798695		9606	Reactome		P
UniProtKB	P12318	FCGR2A	involved_in	GO:0043312	neutrophil degranulation	ECO:0000304	TAS	Reactome:R-HSA-6798695		9606	Reactome		P
UniProtKB	P12429	ANXA3	involved_in	GO:0043312	neutrophil degranulation	ECO:0000314	IDA	PMID:9550422		9606	UniProt		P
UniProtKB	P12724	RNASE3	involved_in	GO:0043312	neutrophil degranulation	ECO:0000304	TAS	Reactome:R-HSA-6798695		9606	Reactome		P
UniProtKB	P12838	DEFA4	involved_in	GO:0043312	neutrophil degranulation	ECO:0000304	TAS	Reactome:R-HSA-6798695		9606	Reactome		P
UniProtKB	P12956	XRCC6	involved_in	GO:0043312	neutrophil degranulation	ECO:0000304	TAS	Reactome:R-HSA-6798695		9606	Reactome		P
UniProtKB	P13010	XRCC5	involved_in	GO:0043312	neutrophil degranulation	ECO:0000304	TAS	Reactome:R-HSA-6798695		9606	Reactome		P
UniProtKB	P13473	LAMP2	involved_in	GO:0043312	neutrophil degranulation	ECO:0000304	TAS	Reactome:R-HSA-6798695		9606	Reactome		P
UniProtKB	P13498	CYBA	involved_in	GO:0043312	neutrophil degranulation	ECO:0000304	TAS	Reactome:R-HSA-6798695		9606	Reactome		P
UniProtKB	P13639	EEF2	involved_in	GO:0043312	neutrophil degranulation	ECO:0000304	TAS	Reactome:R-HSA-6798695		9606	Reactome		P
UniProtKB	P13688	CEACAM1	involved_in	GO:0043312	neutrophil degranulation	ECO:0000304	TAS	Reactome:R-HSA-6798695		9606	Reactome		P
UniProtKB	P13716	ALAD	involved_in	GO:0043312	neutrophil degranulation	ECO:0000304	TAS	Reactome:R-HSA-6798695		9606	Reactome		P
UniProtKB	P13727	PRG2	involved_in	GO:0043312	neutrophil degranulation	ECO:0000304	TAS	Reactome:R-HSA-6798695		9606	Reactome		P
UniProtKB	P13798	APEH	involved_in	GO:0043312	neutrophil degranulation	ECO:0000304	TAS	Reactome:R-HSA-6798695		9606	Reactome		P
UniProtKB	P13987	CD59	involved_in	GO:0043312	neutrophil degranulation	ECO:0000304	TAS	Reactome:R-HSA-6798695		9606	Reactome		P
UniProtKB	P14151	SELL	involved_in	GO:0043312	neutrophil degranulation	ECO:0000304	TAS	Reactome:R-HSA-6798695		9606	Reactome		P
UniProtKB	P14174	MIF	involved_in	GO:0043312	neutrophil degranulation	ECO:0000304	TAS	Reactome:R-HSA-6798695		9606	Reactome		P
UniProtKB	P14618	PKM	involved_in	GO:0043312	neutrophil degranulation	ECO:0000304	TAS	Reactome:R-HSA-6798695		9606	Reactome		P
UniProtKB	P14780	MMP9	involved_in	GO:0043312	neutrophil degranulation	ECO:0000304	TAS	Reactome:R-HSA-6798695		9606	Reactome		P
UniProtKB	P14923	JUP	involved_in	GO:0043312	neutrophil degranulation	ECO:0000304	TAS	Reactome:R-HSA-6798695		9606	Reactome		P
UniProtKB	P15144	ANPEP	involved_in	GO:0043312	neutrophil degranulation	ECO:0000304	TAS	Reactome:R-HSA-6798695		9606	Reactome		P
UniProtKB	P15289	ARSA	involved_in	GO:0043312	neutrophil degranulation	ECO:0000304	TAS	Reactome:R-HSA-6798695		9606	Reactome		P
UniProtKB	P15291	B4GALT1	involved_in	GO:0043312	neutrophil degranulation	ECO:0000304	TAS	Reactome:R-HSA-6798695		9606	Reactome		P
UniProtKB	P15309	ACPP	involved_in	GO:0043312	neutrophil degranulation	ECO:0000304	TAS	Reactome:R-HSA-6798695		9606	Reactome		P
UniProtKB	P15586	GNS	involved_in	GO:0043312	neutrophil degranulation	ECO:0000304	TAS	Reactome:R-HSA-6798695		9606	Reactome		P
UniProtKB	P15848	ARSB	involved_in	GO:0043312	neutrophil degranulation	ECO:0000304	TAS	Reactome:R-HSA-6798695		9606	Reactome		P
UniProtKB	P15924	DSP	involved_in	GO:0043312	neutrophil degranulation	ECO:0000304	TAS	Reactome:R-HSA-6798695		9606	Reactome		P
UniProtKB	P16035	TIMP2	involved_in	GO:0043312	neutrophil degranulation	ECO:0000304	TAS	Reactome:R-HSA-6798695		9606	Reactome		P
UniProtKB	P16070	CD44	involved_in	GO:0043312	neutrophil degranulation	ECO:0000304	TAS	Reactome:R-HSA-6798695		9606	Reactome		P
UniProtKB	P16278	GLB1	involved_in	GO:0043312	neutrophil degranulation	ECO:0000304	TAS	Reactome:R-HSA-6798695		9606	Reactome		P
UniProtKB	P16284	PECAM1	involved_in	GO:0043312	neutrophil degranulation	ECO:0000304	TAS	Reactome:R-HSA-6798695		9606	Reactome		P
UniProtKB	P16671	CD36	involved_in	GO:0043312	neutrophil degranulation	ECO:0000304	TAS	Reactome:R-HSA-6798695		9606	Reactome		P
UniProtKB	P17066	HSPA6	involved_in	GO:0043312	neutrophil degranulation	ECO:0000304	TAS	Reactome:R-HSA-6798695		9606	Reactome		P
UniProtKB	P17213	BPI	involved_in	GO:0043312	neutrophil degranulation	ECO:0000304	TAS	Reactome:R-HSA-6798695		9606	Reactome		P
UniProtKB	P17858	PFKL	involved_in	GO:0043312	neutrophil degranulation	ECO:0000304	TAS	Reactome:R-HSA-6798695		9606	Reactome		P
UniProtKB	P17900	GM2A	involved_in	GO:0043312	neutrophil degranulation	ECO:0000304	TAS	Reactome:R-HSA-6798695		9606	Reactome		P
UniProtKB	P17927	CR1	involved_in	GO:0043312	neutrophil degranulation	ECO:0000304	TAS	Reactome:R-HSA-6798695		9606	Reactome		P
UniProtKB	P17931	LGALS3	involved_in	GO:0043312	neutrophil degranulation	ECO:0000304	TAS	Reactome:R-HSA-6798695		9606	Reactome		P
UniProtKB	P17980	PSMC3	involved_in	GO:0043312	neutrophil degranulation	ECO:0000304	TAS	Reactome:R-HSA-6798695		9606	Reactome		P
UniProtKB	P18206	VCL	involved_in	GO:0043312	neutrophil degranulation	ECO:0000304	TAS	Reactome:R-HSA-6798695		9606	Reactome		P
UniProtKB	P18669	PGAM1	involved_in	GO:0043312	neutrophil degranulation	ECO:0000304	TAS	Reactome:R-HSA-6798695		9606	Reactome		P
UniProtKB	P19256	CD58	involved_in	GO:0043312	neutrophil degranulation	ECO:0000304	TAS	Reactome:R-HSA-6798695		9606	Reactome		P
UniProtKB	P19397	CD53	involved_in	GO:0043312	neutrophil degranulation	ECO:0000304	TAS	Reactome:R-HSA-6798695		9606	Reactome		P
UniProtKB	P19652	ORM2	involved_in	GO:0043312	neutrophil degranulation	ECO:0000304	TAS	Reactome:R-HSA-6798695		9606	Reactome		P
UniProtKB	P19801	AOC1	involved_in	GO:0043312	neutrophil degranulation	ECO:0000304	TAS	Reactome:R-HSA-6798695		9606	Reactome		P
UniProtKB	P19838	NFKB1	involved_in	GO:0043312	neutrophil degranulation	ECO:0000304	TAS	Reactome:R-HSA-6798695		9606	Reactome		P
UniProtKB	P20061	TCN1	involved_in	GO:0043312	neutrophil degranulation	ECO:0000304	TAS	Reactome:R-HSA-6798695		9606	Reactome		P
UniProtKB	P20138	CD33	involved_in	GO:0043312	neutrophil degranulation	ECO:0000304	TAS	Reactome:R-HSA-6798695		9606	Reactome		P
UniProtKB	P20160	AZU1	involved_in	GO:0043312	neutrophil degranulation	ECO:0000304	TAS	Reactome:R-HSA-6798695		9606	Reactome		P
UniProtKB	P20333	TNFRSF1B	involved_in	GO:0043312	neutrophil degranulation	ECO:0000304	TAS	Reactome:R-HSA-6798695		9606	Reactome		P
UniProtKB	P20336	RAB3A	involved_in	GO:0043312	neutrophil degranulation	ECO:0000304	TAS	Reactome:R-HSA-6798695		9606	Reactome		P
UniProtKB	P20340	RAB6A	involved_in	GO:0043312	neutrophil degranulation	ECO:0000304	TAS	Reactome:R-HSA-6798695		9606	Reactome		P
UniProtKB	P20618	PSMB1	involved_in	GO:0043312	neutrophil degranulation	ECO:0000304	TAS	Reactome:R-HSA-6798695		9606	Reactome		P
UniProtKB	P20701	ITGAL	involved_in	GO:0043312	neutrophil degranulation	ECO:0000304	TAS	Reactome:R-HSA-6798695		9606	Reactome		P
UniProtKB	P20702	ITGAX	involved_in	GO:0043312	neutrophil degranulation	ECO:0000304	TAS	Reactome:R-HSA-6798695		9606	Reactome		P
UniProtKB	P20839	IMPDH1	involved_in	GO:0043312	neutrophil degranulation	ECO:0000304	TAS	Reactome:R-HSA-6798695		9606	Reactome		P
UniProtKB	P20933	AGA	involved_in	GO:0043312	neutrophil degranulation	ECO:0000304	TAS	Reactome:R-HSA-6798695		9606	Reactome		P
UniProtKB	P21462	FPR1	involved_in	GO:0043312	neutrophil degranulation	ECO:0000304	TAS	Reactome:R-HSA-6798695		9606	Reactome		P
UniProtKB	P21730	C5AR1	involved_in	GO:0043312	neutrophil degranulation	ECO:0000304	TAS	Reactome:R-HSA-6798695		9606	Reactome		P
UniProtKB	P22392	NME2	involved_in	GO:0043312	neutrophil degranulation	ECO:0000304	TAS	Reactome:R-HSA-6798695		9606	Reactome		P
UniProtKB	P22732	SLC2A5	involved_in	GO:0043312	neutrophil degranulation	ECO:0000304	TAS	Reactome:R-HSA-6798695		9606	Reactome		P
UniProtKB	P22894	MMP8	involved_in	GO:0043312	neutrophil degranulation	ECO:0000304	TAS	Reactome:R-HSA-6798695		9606	Reactome		P
UniProtKB	P23467	PTPRB	involved_in	GO:0043312	neutrophil degranulation	ECO:0000304	TAS	Reactome:R-HSA-6798695		9606	Reactome		P
UniProtKB	P24071	FCAR	involved_in	GO:0043312	neutrophil degranulation	ECO:0000304	TAS	Reactome:R-HSA-6798695		9606	Reactome		P
UniProtKB	P24071	FCAR	involved_in	GO:0043312	neutrophil degranulation	ECO:0000304	TAS	Reactome:R-HSA-6798695		9606	Reactome		P
UniProtKB	P24158	PRTN3	involved_in	GO:0043312	neutrophil degranulation	ECO:0000304	TAS	Reactome:R-HSA-6798695		9606	Reactome		P
UniProtKB	P25024	CXCR1	involved_in	GO:0043312	neutrophil degranulation	ECO:0000304	TAS	Reactome:R-HSA-6798695		9606	Reactome		P
UniProtKB	P25025	CXCR2	involved_in	GO:0043312	neutrophil degranulation	ECO:0000304	TAS	Reactome:R-HSA-6798695		9606	Reactome		P
UniProtKB	P25090	FPR2	involved_in	GO:0043312	neutrophil degranulation	ECO:0000304	TAS	Reactome:R-HSA-6798695		9606	Reactome		P
UniProtKB	P25105	PTAFR	involved_in	GO:0043312	neutrophil degranulation	ECO:0000304	TAS	Reactome:R-HSA-6798695		9606	Reactome		P
UniProtKB	P25774	CTSS	involved_in	GO:0043312	neutrophil degranulation	ECO:0000304	TAS	Reactome:R-HSA-6798695		9606	Reactome		P
UniProtKB	P25787	PSMA2	involved_in	GO:0043312	neutrophil degranulation	ECO:0000304	TAS	Reactome:R-HSA-6798695		9606	Reactome		P
UniProtKB	P25815	S100P	involved_in	GO:0043312	neutrophil degranulation	ECO:0000304	TAS	Reactome:R-HSA-6798695		9606	Reactome		P
UniProtKB	P26022	PTX3	involved_in	GO:0043312	neutrophil degranulation	ECO:0000304	TAS	Reactome:R-HSA-6798695		9606	Reactome		P
UniProtKB	P27105	STOM	involved_in	GO:0043312	neutrophil degranulation	ECO:0000304	TAS	Reactome:R-HSA-6798695		9606	Reactome		P
UniProtKB	P27449	ATP6V0C	involved_in	GO:0043312	neutrophil degranulation	ECO:0000304	TAS	Reactome:R-HSA-6798695		9606	Reactome		P
UniProtKB	P27918	CFP	involved_in	GO:0043312	neutrophil degranulation	ECO:0000304	TAS	Reactome:R-HSA-6798695		9606	Reactome		P
UniProtKB	P28066	PSMA5	involved_in	GO:0043312	neutrophil degranulation	ECO:0000304	TAS	Reactome:R-HSA-6798695		9606	Reactome		P
UniProtKB	P28482	MAPK1	involved_in	GO:0043312	neutrophil degranulation	ECO:0000304	TAS	Reactome:R-HSA-6798695		9606	Reactome		P
UniProtKB	P28676	GCA	involved_in	GO:0043312	neutrophil degranulation	ECO:0000304	TAS	Reactome:R-HSA-6798695		9606	Reactome		P
UniProtKB	P28799	GRN	involved_in	GO:0043312	neutrophil degranulation	ECO:0000304	TAS	Reactome:R-HSA-6798695		9606	Reactome		P
UniProtKB	P29350	PTPN6	involved_in	GO:0043312	neutrophil degranulation	ECO:0000304	TAS	Reactome:R-HSA-6798695		9606	Reactome		P
UniProtKB	P29508	SERPINB3	involved_in	GO:0043312	neutrophil degranulation	ECO:0000304	TAS	Reactome:R-HSA-6798695		9606	Reactome		P
UniProtKB	P30041	PRDX6	involved_in	GO:0043312	neutrophil degranulation	ECO:0000304	TAS	Reactome:R-HSA-6798695		9606	Reactome		P
UniProtKB	P30273	FCER1G	involved_in	GO:0043312	neutrophil degranulation	ECO:0000304	TAS	Reactome:R-HSA-6798695		9606	Reactome		P
UniProtKB	P30519	HMOX2	involved_in	GO:0043312	neutrophil degranulation	ECO:0000304	TAS	Reactome:R-HSA-6798695		9606	Reactome		P
UniProtKB	P30740	SERPINB1	involved_in	GO:0043312	neutrophil degranulation	ECO:0000304	TAS	Reactome:R-HSA-6798695		9606	Reactome		P
UniProtKB	P30926	CHRNB4	involved_in	GO:0043312	neutrophil degranulation	ECO:0000304	TAS	Reactome:R-HSA-6798695		9606	Reactome		P
UniProtKB	P31151	S100A7	involved_in	GO:0043312	neutrophil degranulation	ECO:0000304	TAS	Reactome:R-HSA-6798695		9606	Reactome		P
UniProtKB	P31949	S100A11	involved_in	GO:0043312	neutrophil degranulation	ECO:0000304	TAS	Reactome:R-HSA-6798695		9606	Reactome		P
UniProtKB	P31997	CEACAM8	involved_in	GO:0043312	neutrophil degranulation	ECO:0000304	TAS	Reactome:R-HSA-6798695		9606	Reactome		P
UniProtKB	P32320	CDA	involved_in	GO:0043312	neutrophil degranulation	ECO:0000304	TAS	Reactome:R-HSA-6798695		9606	Reactome		P
UniProtKB	P34059	GALNS	involved_in	GO:0043312	neutrophil degranulation	ECO:0000304	TAS	Reactome:R-HSA-6798695		9606	Reactome		P
UniProtKB	P34810	CD68	involved_in	GO:0043312	neutrophil degranulation	ECO:0000304	TAS	Reactome:R-HSA-6798695		9606	Reactome		P
UniProtKB	P35030	PRSS3	involved_in	GO:0043312	neutrophil degranulation	ECO:0000304	TAS	Reactome:R-HSA-6798695		9606	Reactome		P
UniProtKB	P35237	SERPINB6	involved_in	GO:0043312	neutrophil degranulation	ECO:0000304	TAS	Reactome:R-HSA-6798695		9606	Reactome		P
UniProtKB	P35573	AGL	involved_in	GO:0043312	neutrophil degranulation	ECO:0000304	TAS	Reactome:R-HSA-6798695		9606	Reactome		P
UniProtKB	P35998	PSMC2	involved_in	GO:0043312	neutrophil degranulation	ECO:0000304	TAS	Reactome:R-HSA-6798695		9606	Reactome		P
UniProtKB	P36222	CHI3L1	involved_in	GO:0043312	neutrophil degranulation	ECO:0000304	TAS	Reactome:R-HSA-6798695		9606	Reactome		P
UniProtKB	P36871	PGM1	involved_in	GO:0043312	neutrophil degranulation	ECO:0000304	TAS	Reactome:R-HSA-6798695		9606	Reactome		P
UniProtKB	P37108	SRP14	involved_in	GO:0043312	neutrophil degranulation	ECO:0000304	TAS	Reactome:R-HSA-6798695		9606	Reactome		P
UniProtKB	P39656	DDOST	involved_in	GO:0043312	neutrophil degranulation	ECO:0000304	TAS	Reactome:R-HSA-6798695		9606	Reactome		P
UniProtKB	P40198	CEACAM3	involved_in	GO:0043312	neutrophil degranulation	ECO:0000304	TAS	Reactome:R-HSA-6798695		9606	Reactome		P
UniProtKB	P40199	CEACAM6	involved_in	GO:0043312	neutrophil degranulation	ECO:0000304	TAS	Reactome:R-HSA-6798695		9606	Reactome		P
UniProtKB	P41218	MNDA	involved_in	GO:0043312	neutrophil degranulation	ECO:0000304	TAS	Reactome:R-HSA-6798695		9606	Reactome		P
UniProtKB	P41439	FOLR3	involved_in	GO:0043312	neutrophil degranulation	ECO:0000304	TAS	Reactome:R-HSA-6798695		9606	Reactome		P
UniProtKB	P42025	ACTR1B	involved_in	GO:0043312	neutrophil degranulation	ECO:0000304	TAS	Reactome:R-HSA-6798695		9606	Reactome		P
UniProtKB	P42685	FRK	involved_in	GO:0043312	neutrophil degranulation	ECO:0000304	TAS	Reactome:R-HSA-6798695		9606	Reactome		P
UniProtKB	P42785	PRCP	involved_in	GO:0043312	neutrophil degranulation	ECO:0000304	TAS	Reactome:R-HSA-6798695		9606	Reactome		P
UniProtKB	P43353	ALDH3B1	involved_in	GO:0043312	neutrophil degranulation	ECO:0000304	TAS	Reactome:R-HSA-6798695		9606	Reactome		P
UniProtKB	P46940	IQGAP1	involved_in	GO:0043312	neutrophil degranulation	ECO:0000304	TAS	Reactome:R-HSA-6798695		9606	Reactome		P
UniProtKB	P46976	GYG1	involved_in	GO:0043312	neutrophil degranulation	ECO:0000304	TAS	Reactome:R-HSA-6798695		9606	Reactome		P
UniProtKB	P48060	GLIPR1	involved_in	GO:0043312	neutrophil degranulation	ECO:0000304	TAS	Reactome:R-HSA-6798695		9606	Reactome		P
UniProtKB	P48595	SERPINB10	involved_in	GO:0043312	neutrophil degranulation	ECO:0000304	TAS	Reactome:R-HSA-6798695		9606	Reactome		P
UniProtKB	P48960	CD97	involved_in	GO:0043312	neutrophil degranulation	ECO:0000304	TAS	Reactome:R-HSA-6798695		9606	Reactome		P
UniProtKB	P49184	DNASE1L1	involved_in	GO:0043312	neutrophil degranulation	ECO:0000304	TAS	Reactome:R-HSA-6798695		9606	Reactome		P
UniProtKB	P49279	SLC11A1	involved_in	GO:0043312	neutrophil degranulation	ECO:0000304	TAS	Reactome:R-HSA-6798695		9606	Reactome		P
UniProtKB	P49768	PSEN1	involved_in	GO:0043312	neutrophil degranulation	ECO:0000304	TAS	Reactome:R-HSA-6798695		9606	Reactome		P
UniProtKB	P49913	CAMP	involved_in	GO:0043312	neutrophil degranulation	ECO:0000304	TAS	Reactome:R-HSA-6798695		9606	Reactome		P
UniProtKB	P50395	GDI2	involved_in	GO:0043312	neutrophil degranulation	ECO:0000304	TAS	Reactome:R-HSA-6798695		9606	Reactome		P
UniProtKB	P50990	CCT8	involved_in	GO:0043312	neutrophil degranulation	ECO:0000304	TAS	Reactome:R-HSA-6798695		9606	Reactome		P
UniProtKB	P51148	RAB5C	involved_in	GO:0043312	neutrophil degranulation	ECO:0000304	TAS	Reactome:R-HSA-6798695		9606	Reactome		P
UniProtKB	P51149	RAB7A	involved_in	GO:0043312	neutrophil degranulation	ECO:0000304	TAS	Reactome:R-HSA-6798695		9606	Reactome		P
UniProtKB	P51159	RAB27A	involved_in	GO:0043312	neutrophil degranulation	ECO:0000304	TAS	Reactome:R-HSA-6798695		9606	Reactome		P
UniProtKB	P51575	P2RX1	involved_in	GO:0043312	neutrophil degranulation	ECO:0000304	TAS	Reactome:R-HSA-6798695		9606	Reactome		P
UniProtKB	P51665	PSMD7	involved_in	GO:0043312	neutrophil degranulation	ECO:0000304	TAS	Reactome:R-HSA-6798695		9606	Reactome		P
UniProtKB	P51809	VAMP7	involved_in	GO:0043312	neutrophil degranulation	ECO:0000315	IMP	PMID:16677249		9606	UniProt		P
UniProtKB	P51809	VAMP7	involved_in	GO:0043312	neutrophil degranulation	ECO:0000250	ISS	PMID:14993220	UniProtKB:Q9JHW5	9606	UniProt		P
UniProtKB	P51809	VAMP7	involved_in	GO:0043312	neutrophil degranulation	ECO:0000265	IEA	GO_REF:0000107	UniProtKB:Q9JHW5|ensembl:ENSRNOP00000011065	9606	Ensembl		P
UniProtKB	P52790	HK3	involved_in	GO:0043312	neutrophil degranulation	ECO:0000304	TAS	Reactome:R-HSA-6798695		9606	Reactome		P
UniProtKB	P53396	ACLY	involved_in	GO:0043312	neutrophil degranulation	ECO:0000304	TAS	Reactome:R-HSA-6798695		9606	Reactome		P
UniProtKB	P53618	COPB1	involved_in	GO:0043312	neutrophil degranulation	ECO:0000304	TAS	Reactome:R-HSA-6798695		9606	Reactome		P
UniProtKB	P53634	CTSC	involved_in	GO:0043312	neutrophil degranulation	ECO:0000304	TAS	Reactome:R-HSA-6798695		9606	Reactome		P
UniProtKB	P53990	IST1	involved_in	GO:0043312	neutrophil degranulation	ECO:0000304	TAS	Reactome:R-HSA-6798695		9606	Reactome		P
UniProtKB	P54108	CRISP3	involved_in	GO:0043312	neutrophil degranulation	ECO:0000304	TAS	Reactome:R-HSA-6798695		9606	Reactome		P
UniProtKB	P55072	VCP	involved_in	GO:0043312	neutrophil degranulation	ECO:0000304	TAS	Reactome:R-HSA-6798695		9606	Reactome		P
UniProtKB	P55160	NCKAP1L	involved_in	GO:0043312	neutrophil degranulation	ECO:0000304	TAS	Reactome:R-HSA-6798695		9606	Reactome		P
UniProtKB	P57764	GSDMD	involved_in	GO:0043312	neutrophil degranulation	ECO:0000304	TAS	Reactome:R-HSA-6798695		9606	Reactome		P
UniProtKB	P59665	DEFA1	involved_in	GO:0043312	neutrophil degranulation	ECO:0000304	TAS	Reactome:R-HSA-6798695		9606	Reactome		P
UniProtKB	P60880	SNAP25	involved_in	GO:0043312	neutrophil degranulation	ECO:0000304	TAS	Reactome:R-HSA-6798695		9606	Reactome		P
UniProtKB	P61018	RAB4B	involved_in	GO:0043312	neutrophil degranulation	ECO:0000304	TAS	Reactome:R-HSA-6798695		9606	Reactome		P
UniProtKB	P61020	RAB5B	involved_in	GO:0043312	neutrophil degranulation	ECO:0000304	TAS	Reactome:R-HSA-6798695		9606	Reactome		P
UniProtKB	P61026	RAB10	involved_in	GO:0043312	neutrophil degranulation	ECO:0000304	TAS	Reactome:R-HSA-6798695		9606	Reactome		P
UniProtKB	P61106	RAB14	involved_in	GO:0043312	neutrophil degranulation	ECO:0000304	TAS	Reactome:R-HSA-6798695		9606	Reactome		P
UniProtKB	P61160	ACTR2	involved_in	GO:0043312	neutrophil degranulation	ECO:0000304	TAS	Reactome:R-HSA-6798695		9606	Reactome		P
UniProtKB	P61224	RAP1B	involved_in	GO:0043312	neutrophil degranulation	ECO:0000304	TAS	Reactome:R-HSA-6798695		9606	Reactome		P
UniProtKB	P61225	RAP2B	involved_in	GO:0043312	neutrophil degranulation	ECO:0000304	TAS	Reactome:R-HSA-6798695		9606	Reactome		P
UniProtKB	P61586	RHOA	involved_in	GO:0043312	neutrophil degranulation	ECO:0000304	TAS	Reactome:R-HSA-6798695		9606	Reactome		P
UniProtKB	P61626	LYZ	involved_in	GO:0043312	neutrophil degranulation	ECO:0000304	TAS	Reactome:R-HSA-6798695		9606	Reactome		P
UniProtKB	P61769	B2M	involved_in	GO:0043312	neutrophil degranulation	ECO:0000304	TAS	Reactome:R-HSA-6798695		9606	Reactome		P
UniProtKB	P61916	NPC2	involved_in	GO:0043312	neutrophil degranulation	ECO:0000304	TAS	Reactome:R-HSA-6798695		9606	Reactome		P
UniProtKB	P62699	YPEL5	involved_in	GO:0043312	neutrophil degranulation	ECO:0000304	TAS	Reactome:R-HSA-6798695		9606	Reactome		P
UniProtKB	P62834	RAP1A	involved_in	GO:0043312	neutrophil degranulation	ECO:0000304	TAS	Reactome:R-HSA-6798695		9606	Reactome		P
UniProtKB	P62937	PPIA	involved_in	GO:0043312	neutrophil degranulation	ECO:0000304	TAS	Reactome:R-HSA-6798695		9606	Reactome		P
UniProtKB	P63000	RAC1	involved_in	GO:0043312	neutrophil degranulation	ECO:0000304	TAS	Reactome:R-HSA-6798695		9606	Reactome		P
UniProtKB	P63027	VAMP2	NOT|involved_in	GO:0043312	neutrophil degranulation	ECO:0000315	IMP	PMID:16677249		9606	UniProt		P
UniProtKB	P63167	DYNLL1	involved_in	GO:0043312	neutrophil degranulation	ECO:0000304	TAS	Reactome:R-HSA-6798695		9606	Reactome		P
UniProtKB	P63172	DYNLT1	involved_in	GO:0043312	neutrophil degranulation	ECO:0000304	TAS	Reactome:R-HSA-6798695		9606	Reactome		P
UniProtKB	P67870	CSNK2B	involved_in	GO:0043312	neutrophil degranulation	ECO:0000304	TAS	Reactome:R-HSA-6798695		9606	Reactome		P
UniProtKB	P68104	EEF1A1	involved_in	GO:0043312	neutrophil degranulation	ECO:0000304	TAS	Reactome:R-HSA-6798695		9606	Reactome		P
UniProtKB	P68371	TUBB4B	involved_in	GO:0043312	neutrophil degranulation	ECO:0000304	TAS	Reactome:R-HSA-6798695		9606	Reactome		P
UniProtKB	P68402	PAFAH1B2	involved_in	GO:0043312	neutrophil degranulation	ECO:0000304	TAS	Reactome:R-HSA-6798695		9606	Reactome		P
UniProtKB	P68871	HBB	involved_in	GO:0043312	neutrophil degranulation	ECO:0000304	TAS	Reactome:R-HSA-6798695		9606	Reactome		P
UniProtKB	P78324	SIRPA	involved_in	GO:0043312	neutrophil degranulation	ECO:0000304	TAS	Reactome:R-HSA-6798695		9606	Reactome		P
UniProtKB	P78325	ADAM8	involved_in	GO:0043312	neutrophil degranulation	ECO:0000304	TAS	Reactome:R-HSA-6798695		9606	Reactome		P
UniProtKB	P78371	CCT2	involved_in	GO:0043312	neutrophil degranulation	ECO:0000304	TAS	Reactome:R-HSA-6798695		9606	Reactome		P
UniProtKB	P78380	OLR1	involved_in	GO:0043312	neutrophil degranulation	ECO:0000304	TAS	Reactome:R-HSA-6798695		9606	Reactome		P
UniProtKB	P80188	LCN2	involved_in	GO:0043312	neutrophil degranulation	ECO:0000304	TAS	Reactome:R-HSA-6798695		9606	Reactome		P
UniProtKB	P80511	S100A12	involved_in	GO:0043312	neutrophil degranulation	ECO:0000304	TAS	Reactome:R-HSA-6798695		9606	Reactome		P
UniProtKB	P84095	RHOG	involved_in	GO:0043312	neutrophil degranulation	ECO:0000304	TAS	Reactome:R-HSA-6798695		9606	Reactome		P
UniProtKB	P98066	TNFAIP6	involved_in	GO:0043312	neutrophil degranulation	ECO:0000304	TAS	Reactome:R-HSA-6798695		9606	Reactome		P
UniProtKB	P98196	ATP11A	involved_in	GO:0043312	neutrophil degranulation	ECO:0000304	TAS	Reactome:R-HSA-6798695		9606	Reactome		P
UniProtKB	Q01432	AMPD3	involved_in	GO:0043312	neutrophil degranulation	ECO:0000304	TAS	Reactome:R-HSA-6798695		9606	Reactome		P
UniProtKB	Q01469	FABP5	involved_in	GO:0043312	neutrophil degranulation	ECO:0000304	TAS	Reactome:R-HSA-6798695		9606	Reactome		P
UniProtKB	Q01518	CAP1	involved_in	GO:0043312	neutrophil degranulation	ECO:0000304	TAS	Reactome:R-HSA-6798695		9606	Reactome		P
UniProtKB	Q02413	DSG1	involved_in	GO:0043312	neutrophil degranulation	ECO:0000304	TAS	Reactome:R-HSA-6798695		9606	Reactome		P
UniProtKB	Q03405	PLAUR	involved_in	GO:0043312	neutrophil degranulation	ECO:0000304	TAS	Reactome:R-HSA-6798695		9606	Reactome		P
UniProtKB	Q05655	PRKCD	involved_in	GO:0043312	neutrophil degranulation	ECO:0000304	TAS	Reactome:R-HSA-6798695		9606	Reactome		P
UniProtKB	Q07065	CKAP4	involved_in	GO:0043312	neutrophil degranulation	ECO:0000304	TAS	Reactome:R-HSA-6798695		9606	Reactome		P
UniProtKB	Q08554	DSC1	involved_in	GO:0043312	neutrophil degranulation	ECO:0000304	TAS	Reactome:R-HSA-6798695		9606	Reactome		P
UniProtKB	Q08722	CD47	involved_in	GO:0043312	neutrophil degranulation	ECO:0000304	TAS	Reactome:R-HSA-6798695		9606	Reactome		P
UniProtKB	Q08ET2	SIGLEC14	involved_in	GO:0043312	neutrophil degranulation	ECO:0000304	TAS	Reactome:R-HSA-6798695		9606	Reactome		P
UniProtKB	Q10588	BST1	involved_in	GO:0043312	neutrophil degranulation	ECO:0000304	TAS	Reactome:R-HSA-6798695		9606	Reactome		P
UniProtKB	Q10589	BST2	involved_in	GO:0043312	neutrophil degranulation	ECO:0000304	TAS	Reactome:R-HSA-6798695		9606	Reactome		P
UniProtKB	Q12905	ILF2	involved_in	GO:0043312	neutrophil degranulation	ECO:0000304	TAS	Reactome:R-HSA-6798695		9606	Reactome		P
UniProtKB	Q12912	LRMP	involved_in	GO:0043312	neutrophil degranulation	ECO:0000304	TAS	Reactome:R-HSA-6798695		9606	Reactome		P
UniProtKB	Q12913	PTPRJ	involved_in	GO:0043312	neutrophil degranulation	ECO:0000304	TAS	Reactome:R-HSA-6798695		9606	Reactome		P
UniProtKB	Q13162	PRDX4	involved_in	GO:0043312	neutrophil degranulation	ECO:0000304	TAS	Reactome:R-HSA-6798695		9606	Reactome		P
UniProtKB	Q13200	PSMD2	involved_in	GO:0043312	neutrophil degranulation	ECO:0000304	TAS	Reactome:R-HSA-6798695		9606	Reactome		P
UniProtKB	Q13217	DNAJC3	involved_in	GO:0043312	neutrophil degranulation	ECO:0000304	TAS	Reactome:R-HSA-6798695		9606	Reactome		P
UniProtKB	Q13231	CHIT1	involved_in	GO:0043312	neutrophil degranulation	ECO:0000304	TAS	Reactome:R-HSA-6798695		9606	Reactome		P
UniProtKB	Q13303	KCNAB2	involved_in	GO:0043312	neutrophil degranulation	ECO:0000304	TAS	Reactome:R-HSA-6798695		9606	Reactome		P
UniProtKB	Q13393	PLD1	involved_in	GO:0043312	neutrophil degranulation	ECO:0000304	TAS	Reactome:R-HSA-6798695		9606	Reactome		P
UniProtKB	Q13442	PDAP1	involved_in	GO:0043312	neutrophil degranulation	ECO:0000304	TAS	Reactome:R-HSA-6798695		9606	Reactome		P
UniProtKB	Q13464	ROCK1	involved_in	GO:0043312	neutrophil degranulation	ECO:0000304	TAS	Reactome:R-HSA-6798695		9606	Reactome		P
UniProtKB	Q13488	TCIRG1	involved_in	GO:0043312	neutrophil degranulation	ECO:0000304	TAS	Reactome:R-HSA-6798695		9606	Reactome		P
UniProtKB	Q13510	ASAH1	involved_in	GO:0043312	neutrophil degranulation	ECO:0000304	TAS	Reactome:R-HSA-6798695		9606	Reactome		P
UniProtKB	Q13576	IQGAP2	involved_in	GO:0043312	neutrophil degranulation	ECO:0000304	TAS	Reactome:R-HSA-6798695		9606	Reactome		P
UniProtKB	Q13636	RAB31	involved_in	GO:0043312	neutrophil degranulation	ECO:0000304	TAS	Reactome:R-HSA-6798695		9606	Reactome		P
UniProtKB	Q13813	SPTAN1	involved_in	GO:0043312	neutrophil degranulation	ECO:0000304	TAS	Reactome:R-HSA-6798695		9606	Reactome		P
UniProtKB	Q13835	PKP1	involved_in	GO:0043312	neutrophil degranulation	ECO:0000304	TAS	Reactome:R-HSA-6798695		9606	Reactome		P
UniProtKB	Q14004	CDK13	involved_in	GO:0043312	neutrophil degranulation	ECO:0000304	TAS	Reactome:R-HSA-6798695		9606	Reactome		P
UniProtKB	Q14019	COTL1	involved_in	GO:0043312	neutrophil degranulation	ECO:0000304	TAS	Reactome:R-HSA-6798695		9606	Reactome		P
UniProtKB	Q14165	MLEC	involved_in	GO:0043312	neutrophil degranulation	ECO:0000304	TAS	Reactome:R-HSA-6798695		9606	Reactome		P
UniProtKB	Q14204	DYNC1H1	involved_in	GO:0043312	neutrophil degranulation	ECO:0000304	TAS	Reactome:R-HSA-6798695		9606	Reactome		P
UniProtKB	Q14314	FGL2	involved_in	GO:0043312	neutrophil degranulation	ECO:0000304	TAS	Reactome:R-HSA-6798695		9606	Reactome		P
UniProtKB	Q14764	MVP	involved_in	GO:0043312	neutrophil degranulation	ECO:0000304	TAS	Reactome:R-HSA-6798695		9606	Reactome		P
UniProtKB	Q14974	KPNB1	involved_in	GO:0043312	neutrophil degranulation	ECO:0000304	TAS	Reactome:R-HSA-6798695		9606	Reactome		P
UniProtKB	Q15008	PSMD6	involved_in	GO:0043312	neutrophil degranulation	ECO:0000304	TAS	Reactome:R-HSA-6798695		9606	Reactome		P
UniProtKB	Q15833	STXBP2	involved_in	GO:0043312	neutrophil degranulation	ECO:0000270	IEP	PMID:18588921		9606	UniProt		P
UniProtKB	Q16539	MAPK14	involved_in	GO:0043312	neutrophil degranulation	ECO:0000304	TAS	Reactome:R-HSA-6798695		9606	Reactome		P
UniProtKB	Q16581	C3AR1	involved_in	GO:0043312	neutrophil degranulation	ECO:0000304	TAS	Reactome:R-HSA-6798695		9606	Reactome		P
UniProtKB	Q16769	QPCT	involved_in	GO:0043312	neutrophil degranulation	ECO:0000304	TAS	Reactome:R-HSA-6798695		9606	Reactome		P
UniProtKB	Q4KMQ2	ANO6	involved_in	GO:0043312	neutrophil degranulation	ECO:0000304	TAS	Reactome:R-HSA-6798695		9606	Reactome		P
UniProtKB	Q5D862	FLG2	involved_in	GO:0043312	neutrophil degranulation	ECO:0000304	TAS	Reactome:R-HSA-6798695		9606	Reactome		P
UniProtKB	Q5JS37	NHLRC3	involved_in	GO:0043312	neutrophil degranulation	ECO:0000304	TAS	Reactome:R-HSA-6798695		9606	Reactome		P
UniProtKB	Q5JS37	NHLRC3	involved_in	GO:0043312	neutrophil degranulation	ECO:0000304	TAS	Reactome:R-HSA-6798695		9606	Reactome		P
UniProtKB	Q5JV73	FRMPD3	involved_in	GO:0043312	neutrophil degranulation	ECO:0000304	TAS	Reactome:R-HSA-6798695		9606	Reactome		P
UniProtKB	Q5QGZ9	CLEC12A	involved_in	GO:0043312	neutrophil degranulation	ECO:0000304	TAS	Reactome:R-HSA-6798695		9606	Reactome		P
UniProtKB	Q5T4S7	UBR4	involved_in	GO:0043312	neutrophil degranulation	ECO:0000304	TAS	Reactome:R-HSA-6798695		9606	Reactome		P
UniProtKB	Q5T9A4	ATAD3B	involved_in	GO:0043312	neutrophil degranulation	ECO:0000304	TAS	Reactome:R-HSA-6798695		9606	Reactome		P
UniProtKB	Q68CP4	HGSNAT	involved_in	GO:0043312	neutrophil degranulation	ECO:0000304	TAS	Reactome:R-HSA-6798695		9606	Reactome		P
UniProtKB	Q6GTX8	LAIR1	involved_in	GO:0043312	neutrophil degranulation	ECO:0000304	TAS	Reactome:R-HSA-6798695		9606	Reactome		P
UniProtKB	Q6IAA8	LAMTOR1	involved_in	GO:0043312	neutrophil degranulation	ECO:0000304	TAS	Reactome:R-HSA-6798695		9606	Reactome		P
UniProtKB	Q6UX06	OLFM4	involved_in	GO:0043312	neutrophil degranulation	ECO:0000304	TAS	Reactome:R-HSA-6798695		9606	Reactome		P
UniProtKB	Q6XQN6	NAPRT	involved_in	GO:0043312	neutrophil degranulation	ECO:0000304	TAS	Reactome:R-HSA-6798695		9606	Reactome		P
UniProtKB	Q6ZNJ1	NBEAL2	involved_in	GO:0043312	neutrophil degranulation	ECO:0000304	TAS	Reactome:R-HSA-6798695		9606	Reactome		P
UniProtKB	Q6ZQN7	SLCO4C1	involved_in	GO:0043312	neutrophil degranulation	ECO:0000304	TAS	Reactome:R-HSA-6798695		9606	Reactome		P
UniProtKB	Q70J99	UNC13D	involved_in	GO:0043312	neutrophil degranulation	ECO:0000304	TAS	Reactome:R-HSA-6798695		9606	Reactome		P
UniProtKB	Q7L576	CYFIP1	involved_in	GO:0043312	neutrophil degranulation	ECO:0000304	TAS	Reactome:R-HSA-6798695		9606	Reactome		P
UniProtKB	Q7L591	DOK3	involved_in	GO:0043312	neutrophil degranulation	ECO:0000304	TAS	Reactome:R-HSA-6798695		9606	Reactome		P
UniProtKB	Q7Z3J2	VPS35L	involved_in	GO:0043312	neutrophil degranulation	ECO:0000304	TAS	Reactome:R-HSA-6798695		9606	Reactome		P
UniProtKB	Q7Z403	TMC6	involved_in	GO:0043312	neutrophil degranulation	ECO:0000304	TAS	Reactome:R-HSA-6798695		9606	Reactome		P
UniProtKB	Q7Z4R8	C6orf120	involved_in	GO:0043312	neutrophil degranulation	ECO:0000304	TAS	Reactome:R-HSA-6798695		9606	Reactome		P
UniProtKB	Q7Z5G4	GOLGA7	involved_in	GO:0043312	neutrophil degranulation	ECO:0000304	TAS	Reactome:R-HSA-6798695		9606	Reactome		P
UniProtKB	Q7Z6P3	RAB44	involved_in	GO:0043312	neutrophil degranulation	ECO:0000304	TAS	Reactome:R-HSA-6798695		9606	Reactome		P
UniProtKB	Q7Z6Z7	HUWE1	involved_in	GO:0043312	neutrophil degranulation	ECO:0000304	TAS	Reactome:R-HSA-6798695		9606	Reactome		P
UniProtKB	Q7Z7N9	TMEM179B	involved_in	GO:0043312	neutrophil degranulation	ECO:0000304	TAS	Reactome:R-HSA-6798695		9606	Reactome		P
UniProtKB	Q86UQ4	ABCA13	involved_in	GO:0043312	neutrophil degranulation	ECO:0000304	TAS	Reactome:R-HSA-6798695		9606	Reactome		P
UniProtKB	Q86VP6	CAND1	involved_in	GO:0043312	neutrophil degranulation	ECO:0000304	TAS	Reactome:R-HSA-6798695		9606	Reactome		P
UniProtKB	Q86WV6	TMEM173	involved_in	GO:0043312	neutrophil degranulation	ECO:0000304	TAS	Reactome:R-HSA-6798695		9606	Reactome		P
UniProtKB	Q86XR7	TICAM2	involved_in	GO:0043312	neutrophil degranulation	ECO:0000304	TAS	Reactome:R-HSA-6798695		9606	Reactome		P
UniProtKB	Q86Y34	ADGRG3	involved_in	GO:0043312	neutrophil degranulation	ECO:0000304	TAS	Reactome:R-HSA-6798695		9606	Reactome		P
UniProtKB	Q86YZ3	HRNR	involved_in	GO:0043312	neutrophil degranulation	ECO:0000304	TAS	Reactome:R-HSA-6798695		9606	Reactome		P
UniProtKB	Q8IUR7	ARMC8	involved_in	GO:0043312	neutrophil degranulation	ECO:0000304	TAS	Reactome:R-HSA-6798695		9606	Reactome		P
UniProtKB	Q8IV04	TBC1D10C	involved_in	GO:0043312	neutrophil degranulation	ECO:0000304	TAS	Reactome:R-HSA-6798695		9606	Reactome		P
UniProtKB	Q8IWA5	SLC44A2	involved_in	GO:0043312	neutrophil degranulation	ECO:0000304	TAS	Reactome:R-HSA-6798695		9606	Reactome		P
UniProtKB	Q8IX19	MCEMP1	involved_in	GO:0043312	neutrophil degranulation	ECO:0000304	TAS	Reactome:R-HSA-6798695		9606	Reactome		P
UniProtKB	Q8IYS5	OSCAR	involved_in	GO:0043312	neutrophil degranulation	ECO:0000304	TAS	Reactome:R-HSA-6798695		9606	Reactome		P
UniProtKB	Q8N138	ORMDL3	involved_in	GO:0043312	neutrophil degranulation	ECO:0000304	TAS	Reactome:R-HSA-6798695		9606	Reactome		P
UniProtKB	Q8N1F8	STK11IP	involved_in	GO:0043312	neutrophil degranulation	ECO:0000304	TAS	Reactome:R-HSA-6798695		9606	Reactome		P
UniProtKB	Q8N2G8	GHDC	involved_in	GO:0043312	neutrophil degranulation	ECO:0000304	TAS	Reactome:R-HSA-6798695		9606	Reactome		P
UniProtKB	Q8N423	LILRB2	involved_in	GO:0043312	neutrophil degranulation	ECO:0000304	TAS	Reactome:R-HSA-6798695		9606	Reactome		P
UniProtKB	Q8N697	SLC15A4	involved_in	GO:0043312	neutrophil degranulation	ECO:0000304	TAS	Reactome:R-HSA-6798695		9606	Reactome		P
UniProtKB	Q8N6C8	LILRA3	involved_in	GO:0043312	neutrophil degranulation	ECO:0000304	TAS	Reactome:R-HSA-6798695		9606	Reactome		P
UniProtKB	Q8N6Q3	CD177	involved_in	GO:0043312	neutrophil degranulation	ECO:0000304	TAS	Reactome:R-HSA-6798695		9606	Reactome		P
UniProtKB	Q8NBS9	TXNDC5	involved_in	GO:0043312	neutrophil degranulation	ECO:0000304	TAS	Reactome:R-HSA-6798695		9606	Reactome		P
UniProtKB	Q8NET5	NFAM1	involved_in	GO:0043312	neutrophil degranulation	ECO:0000304	TAS	Reactome:R-HSA-6798695		9606	Reactome		P
UniProtKB	Q8NF37	LPCAT1	involved_in	GO:0043312	neutrophil degranulation	ECO:0000304	TAS	Reactome:R-HSA-6798695		9606	Reactome		P
UniProtKB	Q8NG11	TSPAN14	involved_in	GO:0043312	neutrophil degranulation	ECO:0000304	TAS	Reactome:R-HSA-6798695		9606	Reactome		P
UniProtKB	Q8NHG7	SVIP	involved_in	GO:0043312	neutrophil degranulation	ECO:0000304	TAS	Reactome:R-HSA-6798695		9606	Reactome		P
UniProtKB	Q8NHP6	MOSPD2	involved_in	GO:0043312	neutrophil degranulation	ECO:0000304	TAS	Reactome:R-HSA-6798695		9606	Reactome		P
UniProtKB	Q8TD55	PLEKHO2	involved_in	GO:0043312	neutrophil degranulation	ECO:0000304	TAS	Reactome:R-HSA-6798695		9606	Reactome		P
UniProtKB	Q8TF62	ATP8B4	involved_in	GO:0043312	neutrophil degranulation	ECO:0000304	TAS	Reactome:R-HSA-6798695		9606	Reactome		P
UniProtKB	Q8WTT0	CLEC4C	involved_in	GO:0043312	neutrophil degranulation	ECO:0000304	TAS	Reactome:R-HSA-6798695		9606	Reactome		P
UniProtKB	Q8WVQ1	CANT1	involved_in	GO:0043312	neutrophil degranulation	ECO:0000304	TAS	Reactome:R-HSA-6798695		9606	Reactome		P
UniProtKB	Q8WXI8	CLEC4D	involved_in	GO:0043312	neutrophil degranulation	ECO:0000304	TAS	Reactome:R-HSA-6798695		9606	Reactome		P
UniProtKB	Q92542	NCSTN	involved_in	GO:0043312	neutrophil degranulation	ECO:0000304	TAS	Reactome:R-HSA-6798695		9606	Reactome		P
UniProtKB	Q92608	DOCK2	involved_in	GO:0043312	neutrophil degranulation	ECO:0000304	TAS	Reactome:R-HSA-6798695		9606	Reactome		P
UniProtKB	Q92619	ARHGAP45	involved_in	GO:0043312	neutrophil degranulation	ECO:0000304	TAS	Reactome:R-HSA-6798695		9606	Reactome		P
UniProtKB	Q92820	GGH	involved_in	GO:0043312	neutrophil degranulation	ECO:0000304	TAS	Reactome:R-HSA-6798695		9606	Reactome		P
UniProtKB	Q92882	OSTF1	involved_in	GO:0043312	neutrophil degranulation	ECO:0000304	TAS	Reactome:R-HSA-6798695		9606	Reactome		P
UniProtKB	Q92932	PTPRN2	involved_in	GO:0043312	neutrophil degranulation	ECO:0000304	TAS	Reactome:R-HSA-6798695		9606	Reactome		P
UniProtKB	Q93050	ATP6V0A1	involved_in	GO:0043312	neutrophil degranulation	ECO:0000304	TAS	Reactome:R-HSA-6798695		9606	Reactome		P
UniProtKB	Q969Q5	RAB24	involved_in	GO:0043312	neutrophil degranulation	ECO:0000304	TAS	Reactome:R-HSA-6798695		9606	Reactome		P
UniProtKB	Q969X1	TMBIM1	involved_in	GO:0043312	neutrophil degranulation	ECO:0000304	TAS	Reactome:R-HSA-6798695		9606	Reactome		P
UniProtKB	Q96AX2	RAB37	involved_in	GO:0043312	neutrophil degranulation	ECO:0000304	TAS	Reactome:R-HSA-6798695		9606	Reactome		P
UniProtKB	Q96BM9	ARL8A	involved_in	GO:0043312	neutrophil degranulation	ECO:0000304	TAS	Reactome:R-HSA-6798695		9606	Reactome		P
UniProtKB	Q96CS3	FAF2	involved_in	GO:0043312	neutrophil degranulation	ECO:0000304	TAS	Reactome:R-HSA-6798695		9606	Reactome		P
UniProtKB	Q96D96	HVCN1	involved_in	GO:0043312	neutrophil degranulation	ECO:0000304	TAS	Reactome:R-HSA-6798695		9606	Reactome		P
UniProtKB	Q96G03	PGM2	involved_in	GO:0043312	neutrophil degranulation	ECO:0000304	TAS	Reactome:R-HSA-6798695		9606	Reactome		P
UniProtKB	Q96HJ5	MS4A3	involved_in	GO:0043312	neutrophil degranulation	ECO:0000304	TAS	Reactome:R-HSA-6798695		9606	Reactome		P
UniProtKB	Q96NW7	LRRC7	involved_in	GO:0043312	neutrophil degranulation	ECO:0000304	TAS	Reactome:R-HSA-6798695		9606	Reactome		P
UniProtKB	Q96P63	SERPINB12	involved_in	GO:0043312	neutrophil degranulation	ECO:0000304	TAS	Reactome:R-HSA-6798695		9606	Reactome		P
UniProtKB	Q99436	PSMB7	involved_in	GO:0043312	neutrophil degranulation	ECO:0000304	TAS	Reactome:R-HSA-6798695		9606	Reactome		P
UniProtKB	Q99439	CNN2	involved_in	GO:0043312	neutrophil degranulation	ECO:0000304	TAS	Reactome:R-HSA-6798695		9606	Reactome		P
UniProtKB	Q99460	PSMD1	involved_in	GO:0043312	neutrophil degranulation	ECO:0000304	TAS	Reactome:R-HSA-6798695		9606	Reactome		P
UniProtKB	Q99519	NEU1	involved_in	GO:0043312	neutrophil degranulation	ECO:0000304	TAS	Reactome:R-HSA-6798695		9606	Reactome		P
UniProtKB	Q99536	VAT1	involved_in	GO:0043312	neutrophil degranulation	ECO:0000304	TAS	Reactome:R-HSA-6798695		9606	Reactome		P
UniProtKB	Q99829	CPNE1	involved_in	GO:0043312	neutrophil degranulation	ECO:0000304	TAS	Reactome:R-HSA-6798695		9606	Reactome		P
UniProtKB	Q9BRF8	CPPED1	involved_in	GO:0043312	neutrophil degranulation	ECO:0000304	TAS	Reactome:R-HSA-6798695		9606	Reactome		P
UniProtKB	Q9BRR9	ARHGAP9	involved_in	GO:0043312	neutrophil degranulation	ECO:0000304	TAS	Reactome:R-HSA-6798695		9606	Reactome		P
UniProtKB	Q9BS26	ERP44	involved_in	GO:0043312	neutrophil degranulation	ECO:0000304	TAS	Reactome:R-HSA-6798695		9606	Reactome		P
UniProtKB	Q9BSW2	CRACR2A	involved_in	GO:0043312	neutrophil degranulation	ECO:0000304	TAS	Reactome:R-HSA-6798695		9606	Reactome		P
UniProtKB	Q9BTY2	FUCA2	involved_in	GO:0043312	neutrophil degranulation	ECO:0000304	TAS	Reactome:R-HSA-6798695		9606	Reactome		P
UniProtKB	Q9BU76	MMTAG2	involved_in	GO:0043312	neutrophil degranulation	ECO:0000304	TAS	Reactome:R-HSA-6798695		9606	Reactome		P
UniProtKB	Q9BV40	VAMP8	NOT|involved_in	GO:0043312	neutrophil degranulation	ECO:0000315	IMP	PMID:16677249		9606	UniProt		P
UniProtKB	Q9BV40	VAMP8	involved_in	GO:0043312	neutrophil degranulation	ECO:0000304	TAS	Reactome:R-HSA-6798695		9606	Reactome		P
UniProtKB	Q9BXS5	AP1M1	involved_in	GO:0043312	neutrophil degranulation	ECO:0000304	TAS	Reactome:R-HSA-6798695		9606	Reactome		P
UniProtKB	Q9BY15	ADGRE3	involved_in	GO:0043312	neutrophil degranulation	ECO:0000304	TAS	Reactome:R-HSA-6798695		9606	Reactome		P
UniProtKB	Q9H0B8	CRISPLD2	involved_in	GO:0043312	neutrophil degranulation	ECO:0000304	TAS	Reactome:R-HSA-6798695		9606	Reactome		P
UniProtKB	Q9H0E2	TOLLIP	involved_in	GO:0043312	neutrophil degranulation	ECO:0000304	TAS	Reactome:R-HSA-6798695		9606	Reactome		P
UniProtKB	Q9H0E2	TOLLIP	involved_in	GO:0043312	neutrophil degranulation	ECO:0000304	TAS	Reactome:R-HSA-6798695		9606	Reactome		P
UniProtKB	Q9H0U3	MAGT1	involved_in	GO:0043312	neutrophil degranulation	ECO:0000304	TAS	Reactome:R-HSA-6798695		9606	Reactome		P
UniProtKB	Q9H1C7	CYSTM1	involved_in	GO:0043312	neutrophil degranulation	ECO:0000304	TAS	Reactome:R-HSA-6798695		9606	Reactome		P
UniProtKB	Q9H3Z4	DNAJC5	involved_in	GO:0043312	neutrophil degranulation	ECO:0000304	TAS	Reactome:R-HSA-6798695		9606	Reactome		P
UniProtKB	Q9H410	DSN1	involved_in	GO:0043312	neutrophil degranulation	ECO:0000304	TAS	Reactome:R-HSA-6798695		9606	Reactome		P
UniProtKB	Q9H7Z7	PTGES2	involved_in	GO:0043312	neutrophil degranulation	ECO:0000304	TAS	Reactome:R-HSA-6798695		9606	Reactome		P
UniProtKB	Q9H8H3	METTL7A	involved_in	GO:0043312	neutrophil degranulation	ECO:0000304	TAS	Reactome:R-HSA-6798695		9606	Reactome		P
UniProtKB	Q9HBH0	RHOF	involved_in	GO:0043312	neutrophil degranulation	ECO:0000304	TAS	Reactome:R-HSA-6798695		9606	Reactome		P
UniProtKB	Q9HD89	RETN	involved_in	GO:0043312	neutrophil degranulation	ECO:0000304	TAS	Reactome:R-HSA-6798695		9606	Reactome		P
UniProtKB	Q9NP72	RAB18	involved_in	GO:0043312	neutrophil degranulation	ECO:0000304	TAS	Reactome:R-HSA-6798695		9606	Reactome		P
UniProtKB	Q9NP90	RAB9B	involved_in	GO:0043312	neutrophil degranulation	ECO:0000304	TAS	Reactome:R-HSA-6798695		9606	Reactome		P
UniProtKB	Q9NPA2	MMP25	involved_in	GO:0043312	neutrophil degranulation	ECO:0000304	TAS	Reactome:R-HSA-6798695		9606	Reactome		P
UniProtKB	Q9NPY3	CD93	involved_in	GO:0043312	neutrophil degranulation	ECO:0000304	TAS	Reactome:R-HSA-6798695		9606	Reactome		P
UniProtKB	Q9NQR4	NIT2	involved_in	GO:0043312	neutrophil degranulation	ECO:0000304	TAS	Reactome:R-HSA-6798695		9606	Reactome		P
UniProtKB	Q9NQS5	GPR84	involved_in	GO:0043312	neutrophil degranulation	ECO:0000304	TAS	Reactome:R-HSA-6798695		9606	Reactome		P
UniProtKB	Q9NV96	TMEM30A	involved_in	GO:0043312	neutrophil degranulation	ECO:0000304	TAS	Reactome:R-HSA-6798695		9606	Reactome		P
UniProtKB	Q9NX76	CMTM6	involved_in	GO:0043312	neutrophil degranulation	ECO:0000304	TAS	Reactome:R-HSA-6798695		9606	Reactome		P
UniProtKB	Q9NY25	CLEC5A	involved_in	GO:0043312	neutrophil degranulation	ECO:0000304	TAS	Reactome:R-HSA-6798695		9606	Reactome		P
UniProtKB	Q9NZ32	ACTR10	involved_in	GO:0043312	neutrophil degranulation	ECO:0000304	TAS	Reactome:R-HSA-6798695		9606	Reactome		P
UniProtKB	Q9NZF1	PLAC8	involved_in	GO:0043312	neutrophil degranulation	ECO:0000304	TAS	Reactome:R-HSA-6798695		9606	Reactome		P
UniProtKB	Q9NZK5	ADA2	involved_in	GO:0043312	neutrophil degranulation	ECO:0000304	TAS	Reactome:R-HSA-6798695		9606	Reactome		P
UniProtKB	Q9NZT1	CALML5	involved_in	GO:0043312	neutrophil degranulation	ECO:0000304	TAS	Reactome:R-HSA-6798695		9606	Reactome		P
UniProtKB	Q9P000	COMMD9	involved_in	GO:0043312	neutrophil degranulation	ECO:0000304	TAS	Reactome:R-HSA-6798695		9606	Reactome		P
UniProtKB	Q9P0J7	KCMF1	involved_in	GO:0043312	neutrophil degranulation	ECO:0000304	TAS	Reactome:R-HSA-6798695		9606	Reactome		P
UniProtKB	Q9P0L0	VAPA	involved_in	GO:0043312	neutrophil degranulation	ECO:0000304	TAS	Reactome:R-HSA-6798695		9606	Reactome		P
UniProtKB	Q9UBI1	COMMD3	involved_in	GO:0043312	neutrophil degranulation	ECO:0000304	TAS	Reactome:R-HSA-6798695		9606	Reactome		P
UniProtKB	Q9UBR2	CTSZ	involved_in	GO:0043312	neutrophil degranulation	ECO:0000304	TAS	Reactome:R-HSA-6798695		9606	Reactome		P
UniProtKB	Q9UBW5	BIN2	involved_in	GO:0043312	neutrophil degranulation	ECO:0000304	TAS	Reactome:R-HSA-6798695		9606	Reactome		P
UniProtKB	Q9UGN4	CD300A	involved_in	GO:0043312	neutrophil degranulation	ECO:0000304	TAS	Reactome:R-HSA-6798695		9606	Reactome		P
UniProtKB	Q9UHA4	LAMTOR3	involved_in	GO:0043312	neutrophil degranulation	ECO:0000304	TAS	Reactome:R-HSA-6798695		9606	Reactome		P
UniProtKB	Q9UHL4	DPP7	involved_in	GO:0043312	neutrophil degranulation	ECO:0000304	TAS	Reactome:R-HSA-6798695		9606	Reactome		P
UniProtKB	Q9UJU6	DBNL	involved_in	GO:0043312	neutrophil degranulation	ECO:0000304	TAS	Reactome:R-HSA-6798695		9606	Reactome		P
UniProtKB	Q9ULZ3	PYCARD	involved_in	GO:0043312	neutrophil degranulation	ECO:0000304	TAS	Reactome:R-HSA-6798695		9606	Reactome		P
UniProtKB	Q9UNM6	PSMD13	involved_in	GO:0043312	neutrophil degranulation	ECO:0000304	TAS	Reactome:R-HSA-6798695		9606	Reactome		P
UniProtKB	Q9UNP9	PPIE	involved_in	GO:0043312	neutrophil degranulation	ECO:0000304	TAS	Reactome:R-HSA-6798695		9606	Reactome		P
UniProtKB	Q9UQ80	PA2G4	involved_in	GO:0043312	neutrophil degranulation	ECO:0000304	TAS	Reactome:R-HSA-6798695		9606	Reactome		P
UniProtKB	Q9Y251	HPSE	involved_in	GO:0043312	neutrophil degranulation	ECO:0000304	TAS	Reactome:R-HSA-6798695		9606	Reactome		P
UniProtKB	Q9Y2G3	ATP11B	involved_in	GO:0043312	neutrophil degranulation	ECO:0000304	TAS	Reactome:R-HSA-6798695		9606	Reactome		P
UniProtKB	Q9Y2J8	PADI2	involved_in	GO:0043312	neutrophil degranulation	ECO:0000304	TAS	Reactome:R-HSA-6798695		9606	Reactome		P
UniProtKB	Q9Y2Q0	ATP8A1	involved_in	GO:0043312	neutrophil degranulation	ECO:0000304	TAS	Reactome:R-HSA-6798695		9606	Reactome		P
UniProtKB	Q9Y2Q5	LAMTOR2	involved_in	GO:0043312	neutrophil degranulation	ECO:0000304	TAS	Reactome:R-HSA-6798695		9606	Reactome		P
UniProtKB	Q9Y2Y8	PRG3	involved_in	GO:0043312	neutrophil degranulation	ECO:0000304	TAS	Reactome:R-HSA-6798695		9606	Reactome		P
UniProtKB	Q9Y315	DERA	involved_in	GO:0043312	neutrophil degranulation	ECO:0000304	TAS	Reactome:R-HSA-6798695		9606	Reactome		P
UniProtKB	Q9Y336	SIGLEC9	involved_in	GO:0043312	neutrophil degranulation	ECO:0000304	TAS	Reactome:R-HSA-6798695		9606	Reactome		P
UniProtKB	Q9Y376	CAB39	involved_in	GO:0043312	neutrophil degranulation	ECO:0000304	TAS	Reactome:R-HSA-6798695		9606	Reactome		P
UniProtKB	Q9Y3L5	RAP2C	involved_in	GO:0043312	neutrophil degranulation	ECO:0000304	TAS	Reactome:R-HSA-6798695		9606	Reactome		P
UniProtKB	Q9Y5K8	ATP6V1D	involved_in	GO:0043312	neutrophil degranulation	ECO:0000304	TAS	Reactome:R-HSA-6798695		9606	Reactome		P
UniProtKB	Q9Y5R8	TRAPPC1	involved_in	GO:0043312	neutrophil degranulation	ECO:0000304	TAS	Reactome:R-HSA-6798695		9606	Reactome		P
UniProtKB	Q9Y5Z4	HEBP2	involved_in	GO:0043312	neutrophil degranulation	ECO:0000304	TAS	Reactome:R-HSA-6798695		9606	Reactome		P
UniProtKB	Q9Y6G9	DYNC1LI1	involved_in	GO:0043312	neutrophil degranulation	ECO:0000304	TAS	Reactome:R-HSA-6798695		9606	Reactome		P
UniProtKB	Q9Y6X5	ENPP4	involved_in	GO:0043312	neutrophil degranulation	ECO:0000304	TAS	Reactome:R-HSA-6798695		9606	Reactome		P

## Sheet: GO-0043313_reg-neut-degran
GENE PRODUCT DB	GENE PRODUCT ID	SYMBOL	QUALIFIER	GO TERM	GO NAME	ECO ID	GO EVIDENCE CODE	REFERENCE	WITH/FROM	TAXON ID	ASSIGNED BY	ANNOTATION EXTENSION	GO ASPECT
UniProtKB	A0A024R244	SYK	involved_in	GO:0043313	regulation of neutrophil degranulation	ECO:0000265	IEA	GO_REF:0000107	UniProtKB:P48025|ensembl:ENSMUSP00000113852	9606	Ensembl		P
UniProtKB	P05107	ITGB2	involved_in	GO:0043315	positive regulation of neutrophil degranulation	ECO:0000316	IGI	PMID:21193407	UniProtKB:P11215,UniProtKB:Q8N6Q3	9606	UniProt		P
UniProtKB	P11215	ITGAM	involved_in	GO:0043315	positive regulation of neutrophil degranulation	ECO:0000316	IGI	PMID:21193407	UniProtKB:P05107,UniProtKB:Q8N6Q3	9606	UniProt		P
UniProtKB	P11274	BCR	involved_in	GO:0043314	negative regulation of neutrophil degranulation	ECO:0000265	IEA	GO_REF:0000107	UniProtKB:Q6PAJ1|ensembl:ENSMUSP00000126377	9606	Ensembl		P
UniProtKB	P25105	PTAFR	involved_in	GO:0043315	positive regulation of neutrophil degranulation	ECO:0000265	IEA	GO_REF:0000107	UniProtKB:P46002|ensembl:ENSRNOP00000017687	9606	Ensembl		P
UniProtKB	P43405	SYK	involved_in	GO:0043313	regulation of neutrophil degranulation	ECO:0000250	ISS	GO_REF:0000024	UniProtKB:P48025	9606	UniProt		P
UniProtKB	P43405	SYK	involved_in	GO:0043313	regulation of neutrophil degranulation	ECO:0000265	IEA	GO_REF:0000107	UniProtKB:P48025|ensembl:ENSMUSP00000113852	9606	Ensembl		P
UniProtKB	Q12979	ABR	involved_in	GO:0043314	negative regulation of neutrophil degranulation	ECO:0000265	IEA	GO_REF:0000107	UniProtKB:Q5SSL4|ensembl:ENSMUSP00000091551	9606	Ensembl		P
UniProtKB	Q8N6Q3	CD177	involved_in	GO:0043315	positive regulation of neutrophil degranulation	ECO:0000316	IGI	PMID:21193407	UniProtKB:P05107,UniProtKB:P11215	9606	UniProt		P
UniProtKB	Q96QH2	PRAM1	involved_in	GO:0043313	regulation of neutrophil degranulation	ECO:0000265	IEA	GO_REF:0000107	UniProtKB:Q6BCL1|ensembl:ENSMUSP00000057065	9606	Ensembl		P

## Sheet: GO-0043314_neg-reg-neut-degran
GENE PRODUCT DB	GENE PRODUCT ID	SYMBOL	QUALIFIER	GO TERM	GO NAME	ECO ID	GO EVIDENCE CODE	REFERENCE	WITH/FROM	TAXON ID	ASSIGNED BY	ANNOTATION EXTENSION	GO ASPECT
UniProtKB	P11274	BCR	involved_in	GO:0043314	negative regulation of neutrophil degranulation	ECO:0000265	IEA	GO_REF:0000107	UniProtKB:Q6PAJ1|ensembl:ENSMUSP00000126377	9606	Ensembl		P
UniProtKB	Q12979	ABR	involved_in	GO:0043314	negative regulation of neutrophil degranulation	ECO:0000265	IEA	GO_REF:0000107	UniProtKB:Q5SSL4|ensembl:ENSMUSP00000091551	9606	Ensembl		P

## Sheet: GO-0043315_pos-reg-neut-degran
GENE PRODUCT DB	GENE PRODUCT ID	SYMBOL	QUALIFIER	GO TERM	GO NAME	ECO ID	GO EVIDENCE CODE	REFERENCE	WITH/FROM	TAXON ID	ASSIGNED BY	ANNOTATION EXTENSION	GO ASPECT
UniProtKB	P05107	ITGB2	involved_in	GO:0043315	positive regulation of neutrophil degranulation	ECO:0000316	IGI	PMID:21193407	UniProtKB:P11215,UniProtKB:Q8N6Q3	9606	UniProt		P
UniProtKB	P11215	ITGAM	involved_in	GO:0043315	positive regulation of neutrophil degranulation	ECO:0000316	IGI	PMID:21193407	UniProtKB:P05107,UniProtKB:Q8N6Q3	9606	UniProt		P
UniProtKB	P25105	PTAFR	involved_in	GO:0043315	positive regulation of neutrophil degranulation	ECO:0000265	IEA	GO_REF:0000107	UniProtKB:P46002|ensembl:ENSRNOP00000017687	9606	Ensembl		P
UniProtKB	Q8N6Q3	CD177	involved_in	GO:0043315	positive regulation of neutrophil degranulation	ECO:0000316	IGI	PMID:21193407	UniProtKB:P05107,UniProtKB:P11215	9606	UniProt		P

## Sheet: GO-1902564_neg-reg-neut-activat
GENE PRODUCT DB	GENE PRODUCT ID	SYMBOL	QUALIFIER	GO TERM	GO NAME	ECO ID	GO EVIDENCE CODE	REFERENCE	WITH/FROM	TAXON ID	ASSIGNED BY	ANNOTATION EXTENSION	GO ASPECT
UniProtKB	P11274	BCR	involved_in	GO:0043314	negative regulation of neutrophil degranulation	ECO:0000265	IEA	GO_REF:0000107	UniProtKB:Q6PAJ1|ensembl:ENSMUSP00000126377	9606	Ensembl		P
UniProtKB	P28799	GRN	involved_in	GO:1902564	negative regulation of neutrophil activation	ECO:0000314	IDA	PMID:12526812		9606	UniProt		P
UniProtKB	P31994	FCGR2B	involved_in	GO:1902564	negative regulation of neutrophil activation	ECO:0000304	TAS	PMID:26683154		9606	ARUK-UCL		P
UniProtKB	Q12979	ABR	involved_in	GO:0043314	negative regulation of neutrophil degranulation	ECO:0000265	IEA	GO_REF:0000107	UniProtKB:Q5SSL4|ensembl:ENSMUSP00000091551	9606	Ensembl		P
UniProtKB	Q9UGN4	CD300A	involved_in	GO:1902564	negative regulation of neutrophil activation	ECO:0000314	IDA	PMID:17588661		9606	UniProt		P

## Sheet: GO-1902565_pos-reg-neut-activat
GENE PRODUCT DB	GENE PRODUCT ID	SYMBOL	QUALIFIER	GO TERM	GO NAME	ECO ID	GO EVIDENCE CODE	REFERENCE	WITH/FROM	TAXON ID	ASSIGNED BY	ANNOTATION EXTENSION	GO ASPECT
UniProtKB	P05107	ITGB2	involved_in	GO:0043315	positive regulation of neutrophil degranulation	ECO:0000316	IGI	PMID:21193407	UniProtKB:P11215,UniProtKB:Q8N6Q3	9606	UniProt		P
UniProtKB	P11215	ITGAM	involved_in	GO:0043315	positive regulation of neutrophil degranulation	ECO:0000316	IGI	PMID:21193407	UniProtKB:P05107,UniProtKB:Q8N6Q3	9606	UniProt		P
UniProtKB	P25105	PTAFR	involved_in	GO:0043315	positive regulation of neutrophil degranulation	ECO:0000265	IEA	GO_REF:0000107	UniProtKB:P46002|ensembl:ENSRNOP00000017687	9606	Ensembl		P
UniProtKB	Q8N6Q3	CD177	involved_in	GO:0043315	positive regulation of neutrophil degranulation	ECO:0000316	IGI	PMID:21193407	UniProtKB:P05107,UniProtKB:P11215	9606	UniProt		P
RNAcentral	URS0000338542_9606	Homo sapiens (human) hsa-miR-155-5p	involved_in	GO:1902565	positive regulation of neutrophil activation	ECO:0000250	ISS	GO_REF:0000024	RNAcentral:URS0000021B51_10090	9606	BHF-UCL	part_of(GO:0098586),occurs_in(UBERON:0002349),part_of(GO:0006954)	P
